# Supplementary material for: Individual retrotransposon integrants are differentially controlled by KZFP/KAP1-dependent histone methylation, DNA methylation and TET-mediated hydroxymethylation in naïve embryonic stem cells
Source: Epigenetics Chromatin. 2018 Feb 26;11:7. doi: 10.1186/s13072-018-0177-1 (PMC6389204; doi:10.1186/s13072-018-0177-1)
Supplement: Supplementary file 11 — Additional file 11. Pattern analysis. [file 13072_2018_177_MOESM11_ESM.zip]

Archive with 904 entries (822 files):
- Patterns analysis/
- Patterns analysis/DataTables/
- Patterns analysis/DataTables/bower.json
- Patterns analysis/DataTables/composer.json
- Patterns analysis/DataTables/Contributing.md
- Patterns analysis/DataTables/dataTables.jquery.json
- Patterns analysis/DataTables/examples/
- Patterns analysis/DataTables/examples/advanced_init/
- Patterns analysis/DataTables/examples/advanced_init/column_render.html
- Patterns analysis/DataTables/examples/advanced_init/complex_header.html
- Patterns analysis/DataTables/examples/advanced_init/defaults.html
- Patterns analysis/DataTables/examples/advanced_init/dom_multiple_elements.html
- Patterns analysis/DataTables/examples/advanced_init/dom_toolbar.html
- Patterns analysis/DataTables/examples/advanced_init/dt_events.html
- Patterns analysis/DataTables/examples/advanced_init/events_live.html
- Patterns analysis/DataTables/examples/advanced_init/footer_callback.html
- Patterns analysis/DataTables/examples/advanced_init/html5-data-attributes.html
- Patterns analysis/DataTables/examples/advanced_init/index.html
- Patterns analysis/DataTables/examples/advanced_init/language_file.html
- Patterns analysis/DataTables/examples/advanced_init/length_menu.html
- Patterns analysis/DataTables/examples/advanced_init/object_dom_read.html
- Patterns analysis/DataTables/examples/advanced_init/row_callback.html
- Patterns analysis/DataTables/examples/advanced_init/row_grouping.html
- Patterns analysis/DataTables/examples/advanced_init/sort_direction_control.html
- Patterns analysis/DataTables/examples/ajax/
- Patterns analysis/DataTables/examples/ajax/custom_data_flat.html
- Patterns analysis/DataTables/examples/ajax/custom_data_property.html
- Patterns analysis/DataTables/examples/ajax/data/
- Patterns analysis/DataTables/examples/ajax/data/arrays.txt
- Patterns analysis/DataTables/examples/ajax/data/arrays_custom_prop.txt
- Patterns analysis/DataTables/examples/ajax/data/arrays_subobjects.txt
- Patterns analysis/DataTables/examples/ajax/data/objects.txt
- Patterns analysis/DataTables/examples/ajax/data/objects_deep.txt
- Patterns analysis/DataTables/examples/ajax/data/objects_root_array.txt
- Patterns analysis/DataTables/examples/ajax/data/objects_subarrays.txt
- Patterns analysis/DataTables/examples/ajax/data/orthogonal.txt
- Patterns analysis/DataTables/examples/ajax/deep.html
- Patterns analysis/DataTables/examples/ajax/defer_render.html
- Patterns analysis/DataTables/examples/ajax/index.html
- Patterns analysis/DataTables/examples/ajax/null_data_source.html
- Patterns analysis/DataTables/examples/ajax/objects.html
- Patterns analysis/DataTables/examples/ajax/objects_subarrays.html
- Patterns analysis/DataTables/examples/ajax/orthogonal-data.html
- Patterns analysis/DataTables/examples/ajax/simple.html
- Patterns analysis/DataTables/examples/api/
- Patterns analysis/DataTables/examples/api/add_row.html
- Patterns analysis/DataTables/examples/api/api_in_init.html
- Patterns analysis/DataTables/examples/api/counter_columns.html
- Patterns analysis/DataTables/examples/api/form.html
- Patterns analysis/DataTables/examples/api/highlight.html
- Patterns analysis/DataTables/examples/api/index.html
- Patterns analysis/DataTables/examples/api/multi_filter.html
- Patterns analysis/DataTables/examples/api/multi_filter_select.html
- Patterns analysis/DataTables/examples/api/regex.html
- Patterns analysis/DataTables/examples/api/row_details.html
- Patterns analysis/DataTables/examples/api/select_row.html
- Patterns analysis/DataTables/examples/api/select_single_row.html
- Patterns analysis/DataTables/examples/api/show_hide.html
- Patterns analysis/DataTables/examples/api/tabs_and_scrolling.html
- Patterns analysis/DataTables/examples/basic_init/
- Patterns analysis/DataTables/examples/basic_init/alt_pagination.html
- Patterns analysis/DataTables/examples/basic_init/comma-decimal.html
- Patterns analysis/DataTables/examples/basic_init/complex_header.html
- Patterns analysis/DataTables/examples/basic_init/dom.html
- Patterns analysis/DataTables/examples/basic_init/filter_only.html
- Patterns analysis/DataTables/examples/basic_init/flexible_width.html
- Patterns analysis/DataTables/examples/basic_init/hidden_columns.html
- Patterns analysis/DataTables/examples/basic_init/index.html
- Patterns analysis/DataTables/examples/basic_init/language.html
- Patterns analysis/DataTables/examples/basic_init/multiple_tables.html
- Patterns analysis/DataTables/examples/basic_init/multi_col_sort.html
- Patterns analysis/DataTables/examples/basic_init/scroll_x.html
- Patterns analysis/DataTables/examples/basic_init/scroll_xy.html
- Patterns analysis/DataTables/examples/basic_init/scroll_y.html
- Patterns analysis/DataTables/examples/basic_init/scroll_y_theme.html
- Patterns analysis/DataTables/examples/basic_init/state_save.html
- Patterns analysis/DataTables/examples/basic_init/table_sorting.html
- Patterns analysis/DataTables/examples/basic_init/zero_configuration.html
- Patterns analysis/DataTables/examples/data_sources/
- Patterns analysis/DataTables/examples/data_sources/ajax.html
- Patterns analysis/DataTables/examples/data_sources/dom.html
- Patterns analysis/DataTables/examples/data_sources/index.html
- Patterns analysis/DataTables/examples/data_sources/js_array.html
- Patterns analysis/DataTables/examples/data_sources/server_side.html
- Patterns analysis/DataTables/examples/index.html
- Patterns analysis/DataTables/examples/plug-ins/
- Patterns analysis/DataTables/examples/plug-ins/api.html
- Patterns analysis/DataTables/examples/plug-ins/dom_sort.html
- Patterns analysis/DataTables/examples/plug-ins/index.html
- Patterns analysis/DataTables/examples/plug-ins/range_filtering.html
- Patterns analysis/DataTables/examples/plug-ins/sorting_auto.html
- Patterns analysis/DataTables/examples/plug-ins/sorting_manual.html
- Patterns analysis/DataTables/examples/resources/
- Patterns analysis/DataTables/examples/resources/bootstrap/
- Patterns analysis/DataTables/examples/resources/bootstrap/3/
- Patterns analysis/DataTables/examples/resources/bootstrap/3/dataTables.bootstrap.css
- Patterns analysis/DataTables/examples/resources/bootstrap/3/dataTables.bootstrap.js
- Patterns analysis/DataTables/examples/resources/bootstrap/3/index.html
- Patterns analysis/DataTables/examples/resources/bootstrap/images/
- Patterns analysis/DataTables/examples/resources/bootstrap/images/sort_asc.png
- Patterns analysis/DataTables/examples/resources/bootstrap/images/sort_asc_disabled.png
- Patterns analysis/DataTables/examples/resources/bootstrap/images/sort_both.png
- Patterns analysis/DataTables/examples/resources/bootstrap/images/sort_desc.png
- Patterns analysis/DataTables/examples/resources/bootstrap/images/sort_desc_disabled.png
- Patterns analysis/DataTables/examples/resources/demo.css
- Patterns analysis/DataTables/examples/resources/demo.js
- Patterns analysis/DataTables/examples/resources/details_close.png
- Patterns analysis/DataTables/examples/resources/details_open.png
- Patterns analysis/DataTables/examples/resources/de_DE.txt
- Patterns analysis/DataTables/examples/resources/examples.php
- Patterns analysis/DataTables/examples/resources/font/
- Patterns analysis/DataTables/examples/resources/font/raleway_thin-webfont.eot
- Patterns analysis/DataTables/examples/resources/font/raleway_thin-webfont.ttf
- Patterns analysis/DataTables/examples/resources/font/raleway_thin-webfont.woff
- Patterns analysis/DataTables/examples/resources/foundation/
- Patterns analysis/DataTables/examples/resources/foundation/dataTables.foundation.css
- Patterns analysis/DataTables/examples/resources/foundation/dataTables.foundation.js
- Patterns analysis/DataTables/examples/resources/foundation/images/
- Patterns analysis/DataTables/examples/resources/foundation/images/sort_asc.png
- Patterns analysis/DataTables/examples/resources/foundation/images/sort_asc_disabled.png
- Patterns analysis/DataTables/examples/resources/foundation/images/sort_both.png
- Patterns analysis/DataTables/examples/resources/foundation/images/sort_desc.png
- Patterns analysis/DataTables/examples/resources/foundation/images/sort_desc_disabled.png
- Patterns analysis/DataTables/examples/resources/jqueryui/
- Patterns analysis/DataTables/examples/resources/jqueryui/dataTables.jqueryui.css
- Patterns analysis/DataTables/examples/resources/jqueryui/dataTables.jqueryui.js
- Patterns analysis/DataTables/examples/resources/jqueryui/dataTables.jqueryui.scss
- Patterns analysis/DataTables/examples/resources/jqueryui/index.html
- Patterns analysis/DataTables/examples/resources/syntax/
- Patterns analysis/DataTables/examples/resources/syntax/shCore.css
- Patterns analysis/DataTables/examples/resources/syntax/shCore.js
- Patterns analysis/DataTables/examples/resources/syntax/Syntax Highlighter license
- Patterns analysis/DataTables/examples/server_side/
- Patterns analysis/DataTables/examples/server_side/custom_vars.html
- Patterns analysis/DataTables/examples/server_side/defer_loading.html
- Patterns analysis/DataTables/examples/server_side/ids.html
- Patterns analysis/DataTables/examples/server_side/index.html
- Patterns analysis/DataTables/examples/server_side/jsonp.html
- Patterns analysis/DataTables/examples/server_side/object_data.html
- Patterns analysis/DataTables/examples/server_side/pipeline.html
- Patterns analysis/DataTables/examples/server_side/post.html
- Patterns analysis/DataTables/examples/server_side/row_details.html
- Patterns analysis/DataTables/examples/server_side/scripts/
- Patterns analysis/DataTables/examples/server_side/scripts/ids-arrays.php
- Patterns analysis/DataTables/examples/server_side/scripts/ids-objects.php
- Patterns analysis/DataTables/examples/server_side/scripts/jsonp.php
- Patterns analysis/DataTables/examples/server_side/scripts/mysql.sql
- Patterns analysis/DataTables/examples/server_side/scripts/objects.php
- Patterns analysis/DataTables/examples/server_side/scripts/post.php
- Patterns analysis/DataTables/examples/server_side/scripts/postgres.sql
- Patterns analysis/DataTables/examples/server_side/scripts/server_processing.php
- Patterns analysis/DataTables/examples/server_side/scripts/sqlite.sql
- Patterns analysis/DataTables/examples/server_side/scripts/sqlserver.sql
- Patterns analysis/DataTables/examples/server_side/scripts/ssp.class.php
- Patterns analysis/DataTables/examples/server_side/select_rows.html
- Patterns analysis/DataTables/examples/server_side/simple.html
- Patterns analysis/DataTables/examples/styling/
- Patterns analysis/DataTables/examples/styling/bootstrap.html
- Patterns analysis/DataTables/examples/styling/cell-border.html
- Patterns analysis/DataTables/examples/styling/compact.html
- Patterns analysis/DataTables/examples/styling/display.html
- Patterns analysis/DataTables/examples/styling/foundation.html
- Patterns analysis/DataTables/examples/styling/hover.html
- Patterns analysis/DataTables/examples/styling/index.html
- Patterns analysis/DataTables/examples/styling/jqueryUI.html
- Patterns analysis/DataTables/examples/styling/no-classes.html
- Patterns analysis/DataTables/examples/styling/order-column.html
- Patterns analysis/DataTables/examples/styling/row-border.html
- Patterns analysis/DataTables/examples/styling/stripe.html
- Patterns analysis/DataTables/extensions/
- Patterns analysis/DataTables/extensions/AutoFill/
- Patterns analysis/DataTables/extensions/AutoFill/css/
- Patterns analysis/DataTables/extensions/AutoFill/css/dataTables.autoFill.css
- Patterns analysis/DataTables/extensions/AutoFill/css/dataTables.autoFill.min.css
- Patterns analysis/DataTables/extensions/AutoFill/examples/
- Patterns analysis/DataTables/extensions/AutoFill/examples/columns.html
- Patterns analysis/DataTables/extensions/AutoFill/examples/complete-callback.html
- Patterns analysis/DataTables/extensions/AutoFill/examples/fill-both.html
- Patterns analysis/DataTables/extensions/AutoFill/examples/fill-horizontal.html
- Patterns analysis/DataTables/extensions/AutoFill/examples/index.html
- Patterns analysis/DataTables/extensions/AutoFill/examples/scrolling.html
- Patterns analysis/DataTables/extensions/AutoFill/examples/simple.html
- Patterns analysis/DataTables/extensions/AutoFill/examples/step-callback.html
- Patterns analysis/DataTables/extensions/AutoFill/images/
- Patterns analysis/DataTables/extensions/AutoFill/images/filler.png
- Patterns analysis/DataTables/extensions/AutoFill/js/
- Patterns analysis/DataTables/extensions/AutoFill/js/dataTables.autoFill.js
- Patterns analysis/DataTables/extensions/AutoFill/js/dataTables.autoFill.min.js
- Patterns analysis/DataTables/extensions/AutoFill/Readme.txt
- Patterns analysis/DataTables/extensions/ColReorder/
- Patterns analysis/DataTables/extensions/ColReorder/css/
- Patterns analysis/DataTables/extensions/ColReorder/css/dataTables.colReorder.css
- Patterns analysis/DataTables/extensions/ColReorder/css/dataTables.colReorder.min.css
- Patterns analysis/DataTables/extensions/ColReorder/examples/
- Patterns analysis/DataTables/extensions/ColReorder/examples/alt_insert.html
- Patterns analysis/DataTables/extensions/ColReorder/examples/colvis.html
- Patterns analysis/DataTables/extensions/ColReorder/examples/col_filter.html
- Patterns analysis/DataTables/extensions/ColReorder/examples/fixedcolumns.html
- Patterns analysis/DataTables/extensions/ColReorder/examples/fixedheader.html
- Patterns analysis/DataTables/extensions/ColReorder/examples/index.html
- Patterns analysis/DataTables/extensions/ColReorder/examples/jqueryui.html
- Patterns analysis/DataTables/extensions/ColReorder/examples/new_init.html
- Patterns analysis/DataTables/extensions/ColReorder/examples/predefined.html
- Patterns analysis/DataTables/extensions/ColReorder/examples/realtime.html
- Patterns analysis/DataTables/extensions/ColReorder/examples/reset.html
- Patterns analysis/DataTables/extensions/ColReorder/examples/scrolling.html
- Patterns analysis/DataTables/extensions/ColReorder/examples/server_side.html
- Patterns analysis/DataTables/extensions/ColReorder/examples/simple.html
- Patterns analysis/DataTables/extensions/ColReorder/examples/state_save.html
- Patterns analysis/DataTables/extensions/ColReorder/images/
- Patterns analysis/DataTables/extensions/ColReorder/images/insert.png
- Patterns analysis/DataTables/extensions/ColReorder/js/
- Patterns analysis/DataTables/extensions/ColReorder/js/dataTables.colReorder.js
- Patterns analysis/DataTables/extensions/ColReorder/js/dataTables.colReorder.min.js
- Patterns analysis/DataTables/extensions/ColReorder/Readme.txt
- Patterns analysis/DataTables/extensions/ColVis/
- Patterns analysis/DataTables/extensions/ColVis/css/
- Patterns analysis/DataTables/extensions/ColVis/css/dataTables.colVis.css
- Patterns analysis/DataTables/extensions/ColVis/css/dataTables.colvis.jqueryui.css
- Patterns analysis/DataTables/extensions/ColVis/css/dataTables.colVis.min.css
- Patterns analysis/DataTables/extensions/ColVis/examples/
- Patterns analysis/DataTables/extensions/ColVis/examples/button_order.html
- Patterns analysis/DataTables/extensions/ColVis/examples/exclude_columns.html
- Patterns analysis/DataTables/extensions/ColVis/examples/group_columns.html
- Patterns analysis/DataTables/extensions/ColVis/examples/index.html
- Patterns analysis/DataTables/extensions/ColVis/examples/jqueryui.html
- Patterns analysis/DataTables/extensions/ColVis/examples/mouseover.html
- Patterns analysis/DataTables/extensions/ColVis/examples/new_init.html
- Patterns analysis/DataTables/extensions/ColVis/examples/restore.html
- Patterns analysis/DataTables/extensions/ColVis/examples/simple.html
- Patterns analysis/DataTables/extensions/ColVis/examples/text.html
- Patterns analysis/DataTables/extensions/ColVis/examples/title_callback.html
- Patterns analysis/DataTables/extensions/ColVis/examples/two_tables.html
- Patterns analysis/DataTables/extensions/ColVis/examples/two_tables_identical.html
- Patterns analysis/DataTables/extensions/ColVis/js/
- Patterns analysis/DataTables/extensions/ColVis/js/dataTables.colVis.js
- Patterns analysis/DataTables/extensions/ColVis/js/dataTables.colVis.min.js
- Patterns analysis/DataTables/extensions/ColVis/Readme.txt
- Patterns analysis/DataTables/extensions/FixedColumns/
- Patterns analysis/DataTables/extensions/FixedColumns/css/
- Patterns analysis/DataTables/extensions/FixedColumns/css/dataTables.fixedColumns.css
- Patterns analysis/DataTables/extensions/FixedColumns/css/dataTables.fixedColumns.min.css
- Patterns analysis/DataTables/extensions/FixedColumns/examples/
- Patterns analysis/DataTables/extensions/FixedColumns/examples/bootstrap.html
- Patterns analysis/DataTables/extensions/FixedColumns/examples/colvis.html
- Patterns analysis/DataTables/extensions/FixedColumns/examples/col_filter.html
- Patterns analysis/DataTables/extensions/FixedColumns/examples/css_size.html
- Patterns analysis/DataTables/extensions/FixedColumns/examples/index.html
- Patterns analysis/DataTables/extensions/FixedColumns/examples/index_column.html
- Patterns analysis/DataTables/extensions/FixedColumns/examples/left_right_columns.html
- Patterns analysis/DataTables/extensions/FixedColumns/examples/right_column.html
- Patterns analysis/DataTables/extensions/FixedColumns/examples/rowspan.html
- Patterns analysis/DataTables/extensions/FixedColumns/examples/server-side-processing.html
- Patterns analysis/DataTables/extensions/FixedColumns/examples/simple.html
- Patterns analysis/DataTables/extensions/FixedColumns/examples/size_fixed.html
- Patterns analysis/DataTables/extensions/FixedColumns/examples/size_fluid.html
- Patterns analysis/DataTables/extensions/FixedColumns/examples/two_columns.html
- Patterns analysis/DataTables/extensions/FixedColumns/js/
- Patterns analysis/DataTables/extensions/FixedColumns/js/dataTables.fixedColumns.js
- Patterns analysis/DataTables/extensions/FixedColumns/js/dataTables.fixedColumns.min.js
- Patterns analysis/DataTables/extensions/FixedColumns/Readme.txt
- Patterns analysis/DataTables/extensions/FixedHeader/
- Patterns analysis/DataTables/extensions/FixedHeader/css/
- Patterns analysis/DataTables/extensions/FixedHeader/css/dataTables.fixedHeader.css
- Patterns analysis/DataTables/extensions/FixedHeader/css/dataTables.fixedHeader.min.css
- Patterns analysis/DataTables/extensions/FixedHeader/examples/
- Patterns analysis/DataTables/extensions/FixedHeader/examples/header_footer.html
- Patterns analysis/DataTables/extensions/FixedHeader/examples/index.html
- Patterns analysis/DataTables/extensions/FixedHeader/examples/simple.html
- Patterns analysis/DataTables/extensions/FixedHeader/examples/top_left_right.html
- Patterns analysis/DataTables/extensions/FixedHeader/examples/two_tables.html
- Patterns analysis/DataTables/extensions/FixedHeader/examples/zIndexes.html
- Patterns analysis/DataTables/extensions/FixedHeader/js/
- Patterns analysis/DataTables/extensions/FixedHeader/js/dataTables.fixedHeader.js
- Patterns analysis/DataTables/extensions/FixedHeader/js/dataTables.fixedHeader.min.js
- Patterns analysis/DataTables/extensions/FixedHeader/Readme.txt
- Patterns analysis/DataTables/extensions/KeyTable/
- Patterns analysis/DataTables/extensions/KeyTable/css/
- Patterns analysis/DataTables/extensions/KeyTable/css/dataTables.keyTable.css
- Patterns analysis/DataTables/extensions/KeyTable/css/dataTables.keyTable.min.css
- Patterns analysis/DataTables/extensions/KeyTable/examples/
- Patterns analysis/DataTables/extensions/KeyTable/examples/events.html
- Patterns analysis/DataTables/extensions/KeyTable/examples/html.html
- Patterns analysis/DataTables/extensions/KeyTable/examples/index.html
- Patterns analysis/DataTables/extensions/KeyTable/examples/scrolling.html
- Patterns analysis/DataTables/extensions/KeyTable/examples/simple.html
- Patterns analysis/DataTables/extensions/KeyTable/js/
- Patterns analysis/DataTables/extensions/KeyTable/js/dataTables.keyTable.js
- Patterns analysis/DataTables/extensions/KeyTable/js/dataTables.keyTable.min.js
- Patterns analysis/DataTables/extensions/KeyTable/Readme.txt
- Patterns analysis/DataTables/extensions/Responsive/
- Patterns analysis/DataTables/extensions/Responsive/css/
- Patterns analysis/DataTables/extensions/Responsive/css/dataTables.responsive.css
- Patterns analysis/DataTables/extensions/Responsive/css/dataTables.responsive.scss
- Patterns analysis/DataTables/extensions/Responsive/examples/
- Patterns analysis/DataTables/extensions/Responsive/examples/child-rows/
- Patterns analysis/DataTables/extensions/Responsive/examples/child-rows/column-control.html
- Patterns analysis/DataTables/extensions/Responsive/examples/child-rows/custom-renderer.html
- Patterns analysis/DataTables/extensions/Responsive/examples/child-rows/disable-child-rows.html
- Patterns analysis/DataTables/extensions/Responsive/examples/child-rows/index.html
[truncated: 604 more entries]
