# Supplementary material for: Individual retrotransposon integrants are differentially controlled by KZFP/KAP1-dependent histone methylation, DNA methylation and TET-mediated hydroxymethylation in naïve embryonic stem cells
Source: Epigenetics Chromatin. 2018 Feb 26;11:7. doi: 10.1186/s13072-018-0177-1 (PMC6389204; doi:10.1186/s13072-018-0177-1)
Supplement: Supplementary file 11 — Additional file 11. Pattern analysis. [file 13072_2018_177_MOESM11_ESM.zip › Patterns analysis/DataTables/bower.json]

{
	"name": "datatables",
	"version": "1.10.3",
	"main": [
		"media/js/jquery.dataTables.js",
		"media/css/jquery.dataTables.css"
	],
	"dependencies": {
		"jquery": ">=1.7.0"
	},
	"license": "MIT",
	"keywords": [
		"jquery",
		"datatables",
		"table",
		"javascript",
		"library"
	],
	"ignore": [
		"/.*",
		"examples",
		"media/unit_testing",
		"composer.json",
		"dataTables.jquery.json",
		"package.json"
	]
}
