# Supplementary material for: Individual retrotransposon integrants are differentially controlled by KZFP/KAP1-dependent histone methylation, DNA methylation and TET-mediated hydroxymethylation in naïve embryonic stem cells
Source: Epigenetics Chromatin. 2018 Feb 26;11:7. doi: 10.1186/s13072-018-0177-1 (PMC6389204; doi:10.1186/s13072-018-0177-1)
Supplement: Supplementary file 11 — Additional file 11. Pattern analysis. [file 13072_2018_177_MOESM11_ESM.zip › Patterns analysis/DataTables/Contributing.md]

# Contributing

If you are thinking of contributing code to DataTables, first of all, thank you! All fixes, patches and enhancements to DataTables are very warmly welcomed. In order to keep thing manageable, there are a number of guidelines that should be followed in order to ensure that your modification is included in DataTables as quickly as possible:

1. Make contributions in the DataTables/DataTablesSrc repo. Changes to the built files in the built repo (DataTables/DataTables) will not be accepted since they would be overwritten by the next build!

2. Follow the style of the code in the existing files. DataTables doesn't have a coding standards document, but simple common sense of following the same style as in the existing files is ideal. For example use tabs not spaces (as you will see all source files use tabs).

3. Link to a test page showing the bug you are fixing or the feature you are adding. This allows to me to quickly identify what is being changed and why. Don't worry about being verbose in pull requests - its much better to know exactly what is changing and why!
