# Supplementary material for: Individual retrotransposon integrants are differentially controlled by KZFP/KAP1-dependent histone methylation, DNA methylation and TET-mediated hydroxymethylation in naïve embryonic stem cells
Source: Epigenetics Chromatin. 2018 Feb 26;11:7. doi: 10.1186/s13072-018-0177-1 (PMC6389204; doi:10.1186/s13072-018-0177-1)
Supplement: Supplementary file 11 — Additional file 11. Pattern analysis. [file 13072_2018_177_MOESM11_ESM.zip › Patterns analysis/DataTables/dataTables.jquery.json]

{
	"name": "DataTables",
	"version": "1.10.3",
	"description": "DataTables enhances HTML tables with the ability to sort, filter and page the data in the table very easily. It provides a comprehensive API and set of configuration options, allowing you to consume data from virtually any data source.",
	"homepage": "http://datatables.net/",
	"docs": "http://datatables.net/",
	"demo": "http://datatables.net/examples",
	"download": "http://datatables.net/download",
	"author": {
		"name": "Allan Jardine",
		"url": "http://sprymedia.co.uk"
	},
	"licenses": [
		{
			"type": "MIT",
			"url": "http://datatables.net/license_bsd"
		}
	],
	"dependencies": {
		"jquery": ">=1.7"
	},
	"keywords": [
		"DataTables",
		"DataTable",
		"table",
		"grid",
		"filter",
		"sort",
		"page",
		"internationalisable"
	]
}
