# Supplementary material for: Individual retrotransposon integrants are differentially controlled by KZFP/KAP1-dependent histone methylation, DNA methylation and TET-mediated hydroxymethylation in naïve embryonic stem cells
Source: Epigenetics Chromatin. 2018 Feb 26;11:7. doi: 10.1186/s13072-018-0177-1 (PMC6389204; doi:10.1186/s13072-018-0177-1)
Supplement: Supplementary file 11 — Additional file 11. Pattern analysis. [file 13072_2018_177_MOESM11_ESM.zip › Patterns analysis/DataTables/examples/ajax/data/arrays_custom_prop.txt]

{
    "demo": [
        [
            "Tiger Nixon",
            "System Architect",
            "Edinburgh",
            "5421",
            "2011\/04\/25",
            "$320,800"
        ],
        [
            "Garrett Winters",
            "Accountant",
            "Tokyo",
            "8422",
            "2011\/07\/25",
            "$170,750"
        ],
        [
            "Ashton Cox",
            "Junior Technical Author",
            "San Francisco",
            "1562",
            "2009\/01\/12",
            "$86,000"
        ],
        [
            "Cedric Kelly",
            "Senior Javascript Developer",
            "Edinburgh",
            "6224",
            "2012\/03\/29",
            "$433,060"
        ],
        [
            "Airi Satou",
            "Accountant",
            "Tokyo",
            "5407",
            "2008\/11\/28",
            "$162,700"
        ],
        [
            "Brielle Williamson",
            "Integration Specialist",
            "New York",
            "4804",
            "2012\/12\/02",
            "$372,000"
        ],
        [
            "Herrod Chandler",
            "Sales Assistant",
            "San Francisco",
            "9608",
            "2012\/08\/06",
            "$137,500"
        ],
        [
            "Rhona Davidson",
            "Integration Specialist",
            "Tokyo",
            "6200",
            "2010\/10\/14",
            "$327,900"
        ],
        [
            "Colleen Hurst",
            "Javascript Developer",
            "San Francisco",
            "2360",
            "2009\/09\/15",
            "$205,500"
        ],
        [
            "Sonya Frost",
            "Software Engineer",
            "Edinburgh",
            "1667",
            "2008\/12\/13",
            "$103,600"
        ],
        [
            "Jena Gaines",
            "Office Manager",
            "London",
            "3814",
            "2008\/12\/19",
            "$90,560"
        ],
        [
            "Quinn Flynn",
            "Support Lead",
            "Edinburgh",
            "9497",
            "2013\/03\/03",
            "$342,000"
        ],
        [
            "Charde Marshall",
            "Regional Director",
            "San Francisco",
            "6741",
            "2008\/10\/16",
            "$470,600"
        ],
        [
            "Haley Kennedy",
            "Senior Marketing Designer",
            "London",
            "3597",
            "2012\/12\/18",
            "$313,500"
        ],
        [
            "Tatyana Fitzpatrick",
            "Regional Director",
            "London",
            "1965",
            "2010\/03\/17",
            "$385,750"
        ],
        [
            "Michael Silva",
            "Marketing Designer",
            "London",
            "1581",
            "2012\/11\/27",
            "$198,500"
        ],
        [
            "Paul Byrd",
            "Chief Financial Officer (CFO)",
            "New York",
            "3059",
            "2010\/06\/09",
            "$725,000"
        ],
        [
            "Gloria Little",
            "Systems Administrator",
            "New York",
            "1721",
            "2009\/04\/10",
            "$237,500"
        ],
        [
            "Bradley Greer",
            "Software Engineer",
            "London",
            "2558",
            "2012\/10\/13",
            "$132,000"
        ],
        [
            "Dai Rios",
            "Personnel Lead",
            "Edinburgh",
            "2290",
            "2012\/09\/26",
            "$217,500"
        ],
        [
            "Jenette Caldwell",
            "Development Lead",
            "New York",
            "1937",
            "2011\/09\/03",
            "$345,000"
        ],
        [
            "Yuri Berry",
            "Chief Marketing Officer (CMO)",
            "New York",
            "6154",
            "2009\/06\/25",
            "$675,000"
        ],
        [
            "Caesar Vance",
            "Pre-Sales Support",
            "New York",
            "8330",
            "2011\/12\/12",
            "$106,450"
        ],
        [
            "Doris Wilder",
            "Sales Assistant",
            "Sidney",
            "3023",
            "2010\/09\/20",
            "$85,600"
        ],
        [
            "Angelica Ramos",
            "Chief Executive Officer (CEO)",
            "London",
            "5797",
            "2009\/10\/09",
            "$1,200,000"
        ],
        [
            "Gavin Joyce",
            "Developer",
            "Edinburgh",
            "8822",
            "2010\/12\/22",
            "$92,575"
        ],
        [
            "Jennifer Chang",
            "Regional Director",
            "Singapore",
            "9239",
            "2010\/11\/14",
            "$357,650"
        ],
        [
            "Brenden Wagner",
            "Software Engineer",
            "San Francisco",
            "1314",
            "2011\/06\/07",
            "$206,850"
        ],
        [
            "Fiona Green",
            "Chief Operating Officer (COO)",
            "San Francisco",
            "2947",
            "2010\/03\/11",
            "$850,000"
        ],
        [
            "Shou Itou",
            "Regional Marketing",
            "Tokyo",
            "8899",
            "2011\/08\/14",
            "$163,000"
        ],
        [
            "Michelle House",
            "Integration Specialist",
            "Sidney",
            "2769",
            "2011\/06\/02",
            "$95,400"
        ],
        [
            "Suki Burks",
            "Developer",
            "London",
            "6832",
            "2009\/10\/22",
            "$114,500"
        ],
        [
            "Prescott Bartlett",
            "Technical Author",
            "London",
            "3606",
            "2011\/05\/07",
            "$145,000"
        ],
        [
            "Gavin Cortez",
            "Team Leader",
            "San Francisco",
            "2860",
            "2008\/10\/26",
            "$235,500"
        ],
        [
            "Martena Mccray",
            "Post-Sales support",
            "Edinburgh",
            "8240",
            "2011\/03\/09",
            "$324,050"
        ],
        [
            "Unity Butler",
            "Marketing Designer",
            "San Francisco",
            "5384",
            "2009\/12\/09",
            "$85,675"
        ],
        [
            "Howard Hatfield",
            "Office Manager",
            "San Francisco",
            "7031",
            "2008\/12\/16",
            "$164,500"
        ],
        [
            "Hope Fuentes",
            "Secretary",
            "San Francisco",
            "6318",
            "2010\/02\/12",
            "$109,850"
        ],
        [
            "Vivian Harrell",
            "Financial Controller",
            "San Francisco",
            "9422",
            "2009\/02\/14",
            "$452,500"
        ],
        [
            "Timothy Mooney",
            "Office Manager",
            "London",
            "7580",
            "2008\/12\/11",
            "$136,200"
        ],
        [
            "Jackson Bradshaw",
            "Director",
            "New York",
            "1042",
            "2008\/09\/26",
            "$645,750"
        ],
        [
            "Olivia Liang",
            "Support Engineer",
            "Singapore",
            "2120",
            "2011\/02\/03",
            "$234,500"
        ],
        [
            "Bruno Nash",
            "Software Engineer",
            "London",
            "6222",
            "2011\/05\/03",
            "$163,500"
        ],
        [
            "Sakura Yamamoto",
            "Support Engineer",
            "Tokyo",
            "9383",
            "2009\/08\/19",
            "$139,575"
        ],
        [
            "Thor Walton",
            "Developer",
            "New York",
            "8327",
            "2013\/08\/11",
            "$98,540"
        ],
        [
            "Finn Camacho",
            "Support Engineer",
            "San Francisco",
            "2927",
            "2009\/07\/07",
            "$87,500"
        ],
        [
            "Serge Baldwin",
            "Data Coordinator",
            "Singapore",
            "8352",
            "2012\/04\/09",
            "$138,575"
        ],
        [
            "Zenaida Frank",
            "Software Engineer",
            "New York",
            "7439",
            "2010\/01\/04",
            "$125,250"
        ],
        [
            "Zorita Serrano",
            "Software Engineer",
            "San Francisco",
            "4389",
            "2012\/06\/01",
            "$115,000"
        ],
        [
            "Jennifer Acosta",
            "Junior Javascript Developer",
            "Edinburgh",
            "3431",
            "2013\/02\/01",
            "$75,650"
        ],
        [
            "Cara Stevens",
            "Sales Assistant",
            "New York",
            "3990",
            "2011\/12\/06",
            "$145,600"
        ],
        [
            "Hermione Butler",
            "Regional Director",
            "London",
            "1016",
            "2011\/03\/21",
            "$356,250"
        ],
        [
            "Lael Greer",
            "Systems Administrator",
            "London",
            "6733",
            "2009\/02\/27",
            "$103,500"
        ],
        [
            "Jonas Alexander",
            "Developer",
            "San Francisco",
            "8196",
            "2010\/07\/14",
            "$86,500"
        ],
        [
            "Shad Decker",
            "Regional Director",
            "Edinburgh",
            "6373",
            "2008\/11\/13",
            "$183,000"
        ],
        [
            "Michael Bruce",
            "Javascript Developer",
            "Singapore",
            "5384",
            "2011\/06\/27",
            "$183,000"
        ],
        [
            "Donna Snider",
            "Customer Support",
            "New York",
            "4226",
            "2011\/01\/25",
            "$112,000"
        ]
    ]
}
