# Supplementary material for: Individual retrotransposon integrants are differentially controlled by KZFP/KAP1-dependent histone methylation, DNA methylation and TET-mediated hydroxymethylation in naïve embryonic stem cells
Source: Epigenetics Chromatin. 2018 Feb 26;11:7. doi: 10.1186/s13072-018-0177-1 (PMC6389204; doi:10.1186/s13072-018-0177-1)
Supplement: Supplementary file 11 — Additional file 11. Pattern analysis. [file 13072_2018_177_MOESM11_ESM.zip › Patterns analysis/DataTables/examples/ajax/data/objects_root_array.txt]

[
    {
        "name": "Tiger Nixon",
        "position": "System Architect",
        "salary": "$320,800",
        "start_date": "2011\/04\/25",
        "office": "Edinburgh",
        "extn": "5421"
    },
    {
        "name": "Garrett Winters",
        "position": "Accountant",
        "salary": "$170,750",
        "start_date": "2011\/07\/25",
        "office": "Tokyo",
        "extn": "8422"
    },
    {
        "name": "Ashton Cox",
        "position": "Junior Technical Author",
        "salary": "$86,000",
        "start_date": "2009\/01\/12",
        "office": "San Francisco",
        "extn": "1562"
    },
    {
        "name": "Cedric Kelly",
        "position": "Senior Javascript Developer",
        "salary": "$433,060",
        "start_date": "2012\/03\/29",
        "office": "Edinburgh",
        "extn": "6224"
    },
    {
        "name": "Airi Satou",
        "position": "Accountant",
        "salary": "$162,700",
        "start_date": "2008\/11\/28",
        "office": "Tokyo",
        "extn": "5407"
    },
    {
        "name": "Brielle Williamson",
        "position": "Integration Specialist",
        "salary": "$372,000",
        "start_date": "2012\/12\/02",
        "office": "New York",
        "extn": "4804"
    },
    {
        "name": "Herrod Chandler",
        "position": "Sales Assistant",
        "salary": "$137,500",
        "start_date": "2012\/08\/06",
        "office": "San Francisco",
        "extn": "9608"
    },
    {
        "name": "Rhona Davidson",
        "position": "Integration Specialist",
        "salary": "$327,900",
        "start_date": "2010\/10\/14",
        "office": "Tokyo",
        "extn": "6200"
    },
    {
        "name": "Colleen Hurst",
        "position": "Javascript Developer",
        "salary": "$205,500",
        "start_date": "2009\/09\/15",
        "office": "San Francisco",
        "extn": "2360"
    },
    {
        "name": "Sonya Frost",
        "position": "Software Engineer",
        "salary": "$103,600",
        "start_date": "2008\/12\/13",
        "office": "Edinburgh",
        "extn": "1667"
    },
    {
        "name": "Jena Gaines",
        "position": "Office Manager",
        "salary": "$90,560",
        "start_date": "2008\/12\/19",
        "office": "London",
        "extn": "3814"
    },
    {
        "name": "Quinn Flynn",
        "position": "Support Lead",
        "salary": "$342,000",
        "start_date": "2013\/03\/03",
        "office": "Edinburgh",
        "extn": "9497"
    },
    {
        "name": "Charde Marshall",
        "position": "Regional Director",
        "salary": "$470,600",
        "start_date": "2008\/10\/16",
        "office": "San Francisco",
        "extn": "6741"
    },
    {
        "name": "Haley Kennedy",
        "position": "Senior Marketing Designer",
        "salary": "$313,500",
        "start_date": "2012\/12\/18",
        "office": "London",
        "extn": "3597"
    },
    {
        "name": "Tatyana Fitzpatrick",
        "position": "Regional Director",
        "salary": "$385,750",
        "start_date": "2010\/03\/17",
        "office": "London",
        "extn": "1965"
    },
    {
        "name": "Michael Silva",
        "position": "Marketing Designer",
        "salary": "$198,500",
        "start_date": "2012\/11\/27",
        "office": "London",
        "extn": "1581"
    },
    {
        "name": "Paul Byrd",
        "position": "Chief Financial Officer (CFO)",
        "salary": "$725,000",
        "start_date": "2010\/06\/09",
        "office": "New York",
        "extn": "3059"
    },
    {
        "name": "Gloria Little",
        "position": "Systems Administrator",
        "salary": "$237,500",
        "start_date": "2009\/04\/10",
        "office": "New York",
        "extn": "1721"
    },
    {
        "name": "Bradley Greer",
        "position": "Software Engineer",
        "salary": "$132,000",
        "start_date": "2012\/10\/13",
        "office": "London",
        "extn": "2558"
    },
    {
        "name": "Dai Rios",
        "position": "Personnel Lead",
        "salary": "$217,500",
        "start_date": "2012\/09\/26",
        "office": "Edinburgh",
        "extn": "2290"
    },
    {
        "name": "Jenette Caldwell",
        "position": "Development Lead",
        "salary": "$345,000",
        "start_date": "2011\/09\/03",
        "office": "New York",
        "extn": "1937"
    },
    {
        "name": "Yuri Berry",
        "position": "Chief Marketing Officer (CMO)",
        "salary": "$675,000",
        "start_date": "2009\/06\/25",
        "office": "New York",
        "extn": "6154"
    },
    {
        "name": "Caesar Vance",
        "position": "Pre-Sales Support",
        "salary": "$106,450",
        "start_date": "2011\/12\/12",
        "office": "New York",
        "extn": "8330"
    },
    {
        "name": "Doris Wilder",
        "position": "Sales Assistant",
        "salary": "$85,600",
        "start_date": "2010\/09\/20",
        "office": "Sidney",
        "extn": "3023"
    },
    {
        "name": "Angelica Ramos",
        "position": "Chief Executive Officer (CEO)",
        "salary": "$1,200,000",
        "start_date": "2009\/10\/09",
        "office": "London",
        "extn": "5797"
    },
    {
        "name": "Gavin Joyce",
        "position": "Developer",
        "salary": "$92,575",
        "start_date": "2010\/12\/22",
        "office": "Edinburgh",
        "extn": "8822"
    },
    {
        "name": "Jennifer Chang",
        "position": "Regional Director",
        "salary": "$357,650",
        "start_date": "2010\/11\/14",
        "office": "Singapore",
        "extn": "9239"
    },
    {
        "name": "Brenden Wagner",
        "position": "Software Engineer",
        "salary": "$206,850",
        "start_date": "2011\/06\/07",
        "office": "San Francisco",
        "extn": "1314"
    },
    {
        "name": "Fiona Green",
        "position": "Chief Operating Officer (COO)",
        "salary": "$850,000",
        "start_date": "2010\/03\/11",
        "office": "San Francisco",
        "extn": "2947"
    },
    {
        "name": "Shou Itou",
        "position": "Regional Marketing",
        "salary": "$163,000",
        "start_date": "2011\/08\/14",
        "office": "Tokyo",
        "extn": "8899"
    },
    {
        "name": "Michelle House",
        "position": "Integration Specialist",
        "salary": "$95,400",
        "start_date": "2011\/06\/02",
        "office": "Sidney",
        "extn": "2769"
    },
    {
        "name": "Suki Burks",
        "position": "Developer",
        "salary": "$114,500",
        "start_date": "2009\/10\/22",
        "office": "London",
        "extn": "6832"
    },
    {
        "name": "Prescott Bartlett",
        "position": "Technical Author",
        "salary": "$145,000",
        "start_date": "2011\/05\/07",
        "office": "London",
        "extn": "3606"
    },
    {
        "name": "Gavin Cortez",
        "position": "Team Leader",
        "salary": "$235,500",
        "start_date": "2008\/10\/26",
        "office": "San Francisco",
        "extn": "2860"
    },
    {
        "name": "Martena Mccray",
        "position": "Post-Sales support",
        "salary": "$324,050",
        "start_date": "2011\/03\/09",
        "office": "Edinburgh",
        "extn": "8240"
    },
    {
        "name": "Unity Butler",
        "position": "Marketing Designer",
        "salary": "$85,675",
        "start_date": "2009\/12\/09",
        "office": "San Francisco",
        "extn": "5384"
    },
    {
        "name": "Howard Hatfield",
        "position": "Office Manager",
        "salary": "$164,500",
        "start_date": "2008\/12\/16",
        "office": "San Francisco",
        "extn": "7031"
    },
    {
        "name": "Hope Fuentes",
        "position": "Secretary",
        "salary": "$109,850",
        "start_date": "2010\/02\/12",
        "office": "San Francisco",
        "extn": "6318"
    },
    {
        "name": "Vivian Harrell",
        "position": "Financial Controller",
        "salary": "$452,500",
        "start_date": "2009\/02\/14",
        "office": "San Francisco",
        "extn": "9422"
    },
    {
        "name": "Timothy Mooney",
        "position": "Office Manager",
        "salary": "$136,200",
        "start_date": "2008\/12\/11",
        "office": "London",
        "extn": "7580"
    },
    {
        "name": "Jackson Bradshaw",
        "position": "Director",
        "salary": "$645,750",
        "start_date": "2008\/09\/26",
        "office": "New York",
        "extn": "1042"
    },
    {
        "name": "Olivia Liang",
        "position": "Support Engineer",
        "salary": "$234,500",
        "start_date": "2011\/02\/03",
        "office": "Singapore",
        "extn": "2120"
    },
    {
        "name": "Bruno Nash",
        "position": "Software Engineer",
        "salary": "$163,500",
        "start_date": "2011\/05\/03",
        "office": "London",
        "extn": "6222"
    },
    {
        "name": "Sakura Yamamoto",
        "position": "Support Engineer",
        "salary": "$139,575",
        "start_date": "2009\/08\/19",
        "office": "Tokyo",
        "extn": "9383"
    },
    {
        "name": "Thor Walton",
        "position": "Developer",
        "salary": "$98,540",
        "start_date": "2013\/08\/11",
        "office": "New York",
        "extn": "8327"
    },
    {
        "name": "Finn Camacho",
        "position": "Support Engineer",
        "salary": "$87,500",
        "start_date": "2009\/07\/07",
        "office": "San Francisco",
        "extn": "2927"
    },
    {
        "name": "Serge Baldwin",
        "position": "Data Coordinator",
        "salary": "$138,575",
        "start_date": "2012\/04\/09",
        "office": "Singapore",
        "extn": "8352"
    },
    {
        "name": "Zenaida Frank",
        "position": "Software Engineer",
        "salary": "$125,250",
        "start_date": "2010\/01\/04",
        "office": "New York",
        "extn": "7439"
    },
    {
        "name": "Zorita Serrano",
        "position": "Software Engineer",
        "salary": "$115,000",
        "start_date": "2012\/06\/01",
        "office": "San Francisco",
        "extn": "4389"
    },
    {
        "name": "Jennifer Acosta",
        "position": "Junior Javascript Developer",
        "salary": "$75,650",
        "start_date": "2013\/02\/01",
        "office": "Edinburgh",
        "extn": "3431"
    },
    {
        "name": "Cara Stevens",
        "position": "Sales Assistant",
        "salary": "$145,600",
        "start_date": "2011\/12\/06",
        "office": "New York",
        "extn": "3990"
    },
    {
        "name": "Hermione Butler",
        "position": "Regional Director",
        "salary": "$356,250",
        "start_date": "2011\/03\/21",
        "office": "London",
        "extn": "1016"
    },
    {
        "name": "Lael Greer",
        "position": "Systems Administrator",
        "salary": "$103,500",
        "start_date": "2009\/02\/27",
        "office": "London",
        "extn": "6733"
    },
    {
        "name": "Jonas Alexander",
        "position": "Developer",
        "salary": "$86,500",
        "start_date": "2010\/07\/14",
        "office": "San Francisco",
        "extn": "8196"
    },
    {
        "name": "Shad Decker",
        "position": "Regional Director",
        "salary": "$183,000",
        "start_date": "2008\/11\/13",
        "office": "Edinburgh",
        "extn": "6373"
    },
    {
        "name": "Michael Bruce",
        "position": "Javascript Developer",
        "salary": "$183,000",
        "start_date": "2011\/06\/27",
        "office": "Singapore",
        "extn": "5384"
    },
    {
        "name": "Donna Snider",
        "position": "Customer Support",
        "salary": "$112,000",
        "start_date": "2011\/01\/25",
        "office": "New York",
        "extn": "4226"
    }
]
