# Supplementary material for: Individual retrotransposon integrants are differentially controlled by KZFP/KAP1-dependent histone methylation, DNA methylation and TET-mediated hydroxymethylation in naïve embryonic stem cells
Source: Epigenetics Chromatin. 2018 Feb 26;11:7. doi: 10.1186/s13072-018-0177-1 (PMC6389204; doi:10.1186/s13072-018-0177-1)
Supplement: Supplementary file 11 — Additional file 11. Pattern analysis. [file 13072_2018_177_MOESM11_ESM.zip › Patterns analysis/DataTables/examples/ajax/data/objects_subarrays.txt]

{
    "data": [
        {
            "name": [
                "Nixon",
                "Tiger"
            ],
            "hr": [
                "System Architect",
                "$320,800",
                "2011\/04\/25"
            ],
            "office": "Edinburgh",
            "extn": "5421"
        },
        {
            "name": [
                "Winters",
                "Garrett"
            ],
            "hr": [
                "Accountant",
                "$170,750",
                "2011\/07\/25"
            ],
            "office": "Tokyo",
            "extn": "8422"
        },
        {
            "name": [
                "Cox",
                "Ashton"
            ],
            "hr": [
                "Junior Technical Author",
                "$86,000",
                "2009\/01\/12"
            ],
            "office": "San Francisco",
            "extn": "1562"
        },
        {
            "name": [
                "Kelly",
                "Cedric"
            ],
            "hr": [
                "Senior Javascript Developer",
                "$433,060",
                "2012\/03\/29"
            ],
            "office": "Edinburgh",
            "extn": "6224"
        },
        {
            "name": [
                "Satou",
                "Airi"
            ],
            "hr": [
                "Accountant",
                "$162,700",
                "2008\/11\/28"
            ],
            "office": "Tokyo",
            "extn": "5407"
        },
        {
            "name": [
                "Williamson",
                "Brielle"
            ],
            "hr": [
                "Integration Specialist",
                "$372,000",
                "2012\/12\/02"
            ],
            "office": "New York",
            "extn": "4804"
        },
        {
            "name": [
                "Chandler",
                "Herrod"
            ],
            "hr": [
                "Sales Assistant",
                "$137,500",
                "2012\/08\/06"
            ],
            "office": "San Francisco",
            "extn": "9608"
        },
        {
            "name": [
                "Davidson",
                "Rhona"
            ],
            "hr": [
                "Integration Specialist",
                "$327,900",
                "2010\/10\/14"
            ],
            "office": "Tokyo",
            "extn": "6200"
        },
        {
            "name": [
                "Hurst",
                "Colleen"
            ],
            "hr": [
                "Javascript Developer",
                "$205,500",
                "2009\/09\/15"
            ],
            "office": "San Francisco",
            "extn": "2360"
        },
        {
            "name": [
                "Frost",
                "Sonya"
            ],
            "hr": [
                "Software Engineer",
                "$103,600",
                "2008\/12\/13"
            ],
            "office": "Edinburgh",
            "extn": "1667"
        },
        {
            "name": [
                "Gaines",
                "Jena"
            ],
            "hr": [
                "Office Manager",
                "$90,560",
                "2008\/12\/19"
            ],
            "office": "London",
            "extn": "3814"
        },
        {
            "name": [
                "Flynn",
                "Quinn"
            ],
            "hr": [
                "Support Lead",
                "$342,000",
                "2013\/03\/03"
            ],
            "office": "Edinburgh",
            "extn": "9497"
        },
        {
            "name": [
                "Marshall",
                "Charde"
            ],
            "hr": [
                "Regional Director",
                "$470,600",
                "2008\/10\/16"
            ],
            "office": "San Francisco",
            "extn": "6741"
        },
        {
            "name": [
                "Kennedy",
                "Haley"
            ],
            "hr": [
                "Senior Marketing Designer",
                "$313,500",
                "2012\/12\/18"
            ],
            "office": "London",
            "extn": "3597"
        },
        {
            "name": [
                "Fitzpatrick",
                "Tatyana"
            ],
            "hr": [
                "Regional Director",
                "$385,750",
                "2010\/03\/17"
            ],
            "office": "London",
            "extn": "1965"
        },
        {
            "name": [
                "Silva",
                "Michael"
            ],
            "hr": [
                "Marketing Designer",
                "$198,500",
                "2012\/11\/27"
            ],
            "office": "London",
            "extn": "1581"
        },
        {
            "name": [
                "Byrd",
                "Paul"
            ],
            "hr": [
                "Chief Financial Officer (CFO)",
                "$725,000",
                "2010\/06\/09"
            ],
            "office": "New York",
            "extn": "3059"
        },
        {
            "name": [
                "Little",
                "Gloria"
            ],
            "hr": [
                "Systems Administrator",
                "$237,500",
                "2009\/04\/10"
            ],
            "office": "New York",
            "extn": "1721"
        },
        {
            "name": [
                "Greer",
                "Bradley"
            ],
            "hr": [
                "Software Engineer",
                "$132,000",
                "2012\/10\/13"
            ],
            "office": "London",
            "extn": "2558"
        },
        {
            "name": [
                "Rios",
                "Dai"
            ],
            "hr": [
                "Personnel Lead",
                "$217,500",
                "2012\/09\/26"
            ],
            "office": "Edinburgh",
            "extn": "2290"
        },
        {
            "name": [
                "Caldwell",
                "Jenette"
            ],
            "hr": [
                "Development Lead",
                "$345,000",
                "2011\/09\/03"
            ],
            "office": "New York",
            "extn": "1937"
        },
        {
            "name": [
                "Berry",
                "Yuri"
            ],
            "hr": [
                "Chief Marketing Officer (CMO)",
                "$675,000",
                "2009\/06\/25"
            ],
            "office": "New York",
            "extn": "6154"
        },
        {
            "name": [
                "Vance",
                "Caesar"
            ],
            "hr": [
                "Pre-Sales Support",
                "$106,450",
                "2011\/12\/12"
            ],
            "office": "New York",
            "extn": "8330"
        },
        {
            "name": [
                "Wilder",
                "Doris"
            ],
            "hr": [
                "Sales Assistant",
                "$85,600",
                "2010\/09\/20"
            ],
            "office": "Sidney",
            "extn": "3023"
        },
        {
            "name": [
                "Ramos",
                "Angelica"
            ],
            "hr": [
                "Chief Executive Officer (CEO)",
                "$1,200,000",
                "2009\/10\/09"
            ],
            "office": "London",
            "extn": "5797"
        },
        {
            "name": [
                "Joyce",
                "Gavin"
            ],
            "hr": [
                "Developer",
                "$92,575",
                "2010\/12\/22"
            ],
            "office": "Edinburgh",
            "extn": "8822"
        },
        {
            "name": [
                "Chang",
                "Jennifer"
            ],
            "hr": [
                "Regional Director",
                "$357,650",
                "2010\/11\/14"
            ],
            "office": "Singapore",
            "extn": "9239"
        },
        {
            "name": [
                "Wagner",
                "Brenden"
            ],
            "hr": [
                "Software Engineer",
                "$206,850",
                "2011\/06\/07"
            ],
            "office": "San Francisco",
            "extn": "1314"
        },
        {
            "name": [
                "Green",
                "Fiona"
            ],
            "hr": [
                "Chief Operating Officer (COO)",
                "$850,000",
                "2010\/03\/11"
            ],
            "office": "San Francisco",
            "extn": "2947"
        },
        {
            "name": [
                "Itou",
                "Shou"
            ],
            "hr": [
                "Regional Marketing",
                "$163,000",
                "2011\/08\/14"
            ],
            "office": "Tokyo",
            "extn": "8899"
        },
        {
            "name": [
                "House",
                "Michelle"
            ],
            "hr": [
                "Integration Specialist",
                "$95,400",
                "2011\/06\/02"
            ],
            "office": "Sidney",
            "extn": "2769"
        },
        {
            "name": [
                "Burks",
                "Suki"
            ],
            "hr": [
                "Developer",
                "$114,500",
                "2009\/10\/22"
            ],
            "office": "London",
            "extn": "6832"
        },
        {
            "name": [
                "Bartlett",
                "Prescott"
            ],
            "hr": [
                "Technical Author",
                "$145,000",
                "2011\/05\/07"
            ],
            "office": "London",
            "extn": "3606"
        },
        {
            "name": [
                "Cortez",
                "Gavin"
            ],
            "hr": [
                "Team Leader",
                "$235,500",
                "2008\/10\/26"
            ],
            "office": "San Francisco",
            "extn": "2860"
        },
        {
            "name": [
                "Mccray",
                "Martena"
            ],
            "hr": [
                "Post-Sales support",
                "$324,050",
                "2011\/03\/09"
            ],
            "office": "Edinburgh",
            "extn": "8240"
        },
        {
            "name": [
                "Butler",
                "Unity"
            ],
            "hr": [
                "Marketing Designer",
                "$85,675",
                "2009\/12\/09"
            ],
            "office": "San Francisco",
            "extn": "5384"
        },
        {
            "name": [
                "Hatfield",
                "Howard"
            ],
            "hr": [
                "Office Manager",
                "$164,500",
                "2008\/12\/16"
            ],
            "office": "San Francisco",
            "extn": "7031"
        },
        {
            "name": [
                "Fuentes",
                "Hope"
            ],
            "hr": [
                "Secretary",
                "$109,850",
                "2010\/02\/12"
            ],
            "office": "San Francisco",
            "extn": "6318"
        },
        {
            "name": [
                "Harrell",
                "Vivian"
            ],
            "hr": [
                "Financial Controller",
                "$452,500",
                "2009\/02\/14"
            ],
            "office": "San Francisco",
            "extn": "9422"
        },
        {
            "name": [
                "Mooney",
                "Timothy"
            ],
            "hr": [
                "Office Manager",
                "$136,200",
                "2008\/12\/11"
            ],
            "office": "London",
            "extn": "7580"
        },
        {
            "name": [
                "Bradshaw",
                "Jackson"
            ],
            "hr": [
                "Director",
                "$645,750",
                "2008\/09\/26"
            ],
            "office": "New York",
            "extn": "1042"
        },
        {
            "name": [
                "Liang",
                "Olivia"
            ],
            "hr": [
                "Support Engineer",
                "$234,500",
                "2011\/02\/03"
            ],
            "office": "Singapore",
            "extn": "2120"
        },
        {
            "name": [
                "Nash",
                "Bruno"
            ],
            "hr": [
                "Software Engineer",
                "$163,500",
                "2011\/05\/03"
            ],
            "office": "London",
            "extn": "6222"
        },
        {
            "name": [
                "Yamamoto",
                "Sakura"
            ],
            "hr": [
                "Support Engineer",
                "$139,575",
                "2009\/08\/19"
            ],
            "office": "Tokyo",
            "extn": "9383"
        },
        {
            "name": [
                "Walton",
                "Thor"
            ],
            "hr": [
                "Developer",
                "$98,540",
                "2013\/08\/11"
            ],
            "office": "New York",
            "extn": "8327"
        },
        {
            "name": [
                "Camacho",
                "Finn"
            ],
            "hr": [
                "Support Engineer",
                "$87,500",
                "2009\/07\/07"
            ],
            "office": "San Francisco",
            "extn": "2927"
        },
        {
            "name": [
                "Baldwin",
                "Serge"
            ],
            "hr": [
                "Data Coordinator",
                "$138,575",
                "2012\/04\/09"
            ],
            "office": "Singapore",
            "extn": "8352"
        },
        {
            "name": [
                "Frank",
                "Zenaida"
            ],
            "hr": [
                "Software Engineer",
                "$125,250",
                "2010\/01\/04"
            ],
            "office": "New York",
            "extn": "7439"
        },
        {
            "name": [
                "Serrano",
                "Zorita"
            ],
            "hr": [
                "Software Engineer",
                "$115,000",
                "2012\/06\/01"
            ],
            "office": "San Francisco",
            "extn": "4389"
        },
        {
            "name": [
                "Acosta",
                "Jennifer"
            ],
            "hr": [
                "Junior Javascript Developer",
                "$75,650",
                "2013\/02\/01"
            ],
            "office": "Edinburgh",
            "extn": "3431"
        },
        {
            "name": [
                "Stevens",
                "Cara"
            ],
            "hr": [
                "Sales Assistant",
                "$145,600",
                "2011\/12\/06"
            ],
            "office": "New York",
            "extn": "3990"
        },
        {
            "name": [
                "Butler",
                "Hermione"
            ],
            "hr": [
                "Regional Director",
                "$356,250",
                "2011\/03\/21"
            ],
            "office": "London",
            "extn": "1016"
        },
        {
            "name": [
                "Greer",
                "Lael"
            ],
            "hr": [
                "Systems Administrator",
                "$103,500",
                "2009\/02\/27"
            ],
            "office": "London",
            "extn": "6733"
        },
        {
            "name": [
                "Alexander",
                "Jonas"
            ],
            "hr": [
                "Developer",
                "$86,500",
                "2010\/07\/14"
            ],
            "office": "San Francisco",
            "extn": "8196"
        },
        {
            "name": [
                "Decker",
                "Shad"
            ],
            "hr": [
                "Regional Director",
                "$183,000",
                "2008\/11\/13"
            ],
            "office": "Edinburgh",
            "extn": "6373"
        },
        {
            "name": [
                "Bruce",
                "Michael"
            ],
            "hr": [
                "Javascript Developer",
                "$183,000",
                "2011\/06\/27"
            ],
            "office": "Singapore",
            "extn": "5384"
        },
        {
            "name": [
                "Snider",
                "Donna"
            ],
            "hr": [
                "Customer Support",
                "$112,000",
                "2011\/01\/25"
            ],
            "office": "New York",
            "extn": "4226"
        }
    ]
}
