# Supplementary material for: Individual retrotransposon integrants are differentially controlled by KZFP/KAP1-dependent histone methylation, DNA methylation and TET-mediated hydroxymethylation in naïve embryonic stem cells
Source: Epigenetics Chromatin. 2018 Feb 26;11:7. doi: 10.1186/s13072-018-0177-1 (PMC6389204; doi:10.1186/s13072-018-0177-1)
Supplement: Supplementary file 11 — Additional file 11. Pattern analysis. [file 13072_2018_177_MOESM11_ESM.zip › Patterns analysis/DataTables/examples/ajax/data/orthogonal.txt]

{
    "data": [
        {
            "name": "Tiger Nixon",
            "position": "System Architect",
            "salary": "$320,800",
            "start_date": {
                "display": "Mon 25th Apr 11",
                "timestamp": "1303686000"
            },
            "office": "Edinburgh",
            "extn": "5421"
        },
        {
            "name": "Garrett Winters",
            "position": "Accountant",
            "salary": "$170,750",
            "start_date": {
                "display": "Mon 25th Jul 11",
                "timestamp": "1311548400"
            },
            "office": "Tokyo",
            "extn": "8422"
        },
        {
            "name": "Ashton Cox",
            "position": "Junior Technical Author",
            "salary": "$86,000",
            "start_date": {
                "display": "Mon 12th Jan 09",
                "timestamp": "1231718400"
            },
            "office": "San Francisco",
            "extn": "1562"
        },
        {
            "name": "Cedric Kelly",
            "position": "Senior Javascript Developer",
            "salary": "$433,060",
            "start_date": {
                "display": "Thu 29th Mar 12",
                "timestamp": "1332975600"
            },
            "office": "Edinburgh",
            "extn": "6224"
        },
        {
            "name": "Airi Satou",
            "position": "Accountant",
            "salary": "$162,700",
            "start_date": {
                "display": "Fri 28th Nov 08",
                "timestamp": "1227830400"
            },
            "office": "Tokyo",
            "extn": "5407"
        },
        {
            "name": "Brielle Williamson",
            "position": "Integration Specialist",
            "salary": "$372,000",
            "start_date": {
                "display": "Sun 2nd Dec 12",
                "timestamp": "1354406400"
            },
            "office": "New York",
            "extn": "4804"
        },
        {
            "name": "Herrod Chandler",
            "position": "Sales Assistant",
            "salary": "$137,500",
            "start_date": {
                "display": "Mon 6th Aug 12",
                "timestamp": "1344207600"
            },
            "office": "San Francisco",
            "extn": "9608"
        },
        {
            "name": "Rhona Davidson",
            "position": "Integration Specialist",
            "salary": "$327,900",
            "start_date": {
                "display": "Thu 14th Oct 10",
                "timestamp": "1287010800"
            },
            "office": "Tokyo",
            "extn": "6200"
        },
        {
            "name": "Colleen Hurst",
            "position": "Javascript Developer",
            "salary": "$205,500",
            "start_date": {
                "display": "Tue 15th Sep 09",
                "timestamp": "1252969200"
            },
            "office": "San Francisco",
            "extn": "2360"
        },
        {
            "name": "Sonya Frost",
            "position": "Software Engineer",
            "salary": "$103,600",
            "start_date": {
                "display": "Sat 13th Dec 08",
                "timestamp": "1229126400"
            },
            "office": "Edinburgh",
            "extn": "1667"
        },
        {
            "name": "Jena Gaines",
            "position": "Office Manager",
            "salary": "$90,560",
            "start_date": {
                "display": "Fri 19th Dec 08",
                "timestamp": "1229644800"
            },
            "office": "London",
            "extn": "3814"
        },
        {
            "name": "Quinn Flynn",
            "position": "Support Lead",
            "salary": "$342,000",
            "start_date": {
                "display": "Sun 3rd Mar 13",
                "timestamp": "1362268800"
            },
            "office": "Edinburgh",
            "extn": "9497"
        },
        {
            "name": "Charde Marshall",
            "position": "Regional Director",
            "salary": "$470,600",
            "start_date": {
                "display": "Thu 16th Oct 08",
                "timestamp": "1224111600"
            },
            "office": "San Francisco",
            "extn": "6741"
        },
        {
            "name": "Haley Kennedy",
            "position": "Senior Marketing Designer",
            "salary": "$313,500",
            "start_date": {
                "display": "Tue 18th Dec 12",
                "timestamp": "1355788800"
            },
            "office": "London",
            "extn": "3597"
        },
        {
            "name": "Tatyana Fitzpatrick",
            "position": "Regional Director",
            "salary": "$385,750",
            "start_date": {
                "display": "Wed 17th Mar 10",
                "timestamp": "1268784000"
            },
            "office": "London",
            "extn": "1965"
        },
        {
            "name": "Michael Silva",
            "position": "Marketing Designer",
            "salary": "$198,500",
            "start_date": {
                "display": "Tue 27th Nov 12",
                "timestamp": "1353974400"
            },
            "office": "London",
            "extn": "1581"
        },
        {
            "name": "Paul Byrd",
            "position": "Chief Financial Officer (CFO)",
            "salary": "$725,000",
            "start_date": {
                "display": "Wed 9th Jun 10",
                "timestamp": "1276038000"
            },
            "office": "New York",
            "extn": "3059"
        },
        {
            "name": "Gloria Little",
            "position": "Systems Administrator",
            "salary": "$237,500",
            "start_date": {
                "display": "Fri 10th Apr 09",
                "timestamp": "1239318000"
            },
            "office": "New York",
            "extn": "1721"
        },
        {
            "name": "Bradley Greer",
            "position": "Software Engineer",
            "salary": "$132,000",
            "start_date": {
                "display": "Sat 13th Oct 12",
                "timestamp": "1350082800"
            },
            "office": "London",
            "extn": "2558"
        },
        {
            "name": "Dai Rios",
            "position": "Personnel Lead",
            "salary": "$217,500",
            "start_date": {
                "display": "Wed 26th Sep 12",
                "timestamp": "1348614000"
            },
            "office": "Edinburgh",
            "extn": "2290"
        },
        {
            "name": "Jenette Caldwell",
            "position": "Development Lead",
            "salary": "$345,000",
            "start_date": {
                "display": "Sat 3rd Sep 11",
                "timestamp": "1315004400"
            },
            "office": "New York",
            "extn": "1937"
        },
        {
            "name": "Yuri Berry",
            "position": "Chief Marketing Officer (CMO)",
            "salary": "$675,000",
            "start_date": {
                "display": "Thu 25th Jun 09",
                "timestamp": "1245884400"
            },
            "office": "New York",
            "extn": "6154"
        },
        {
            "name": "Caesar Vance",
            "position": "Pre-Sales Support",
            "salary": "$106,450",
            "start_date": {
                "display": "Mon 12th Dec 11",
                "timestamp": "1323648000"
            },
            "office": "New York",
            "extn": "8330"
        },
        {
            "name": "Doris Wilder",
            "position": "Sales Assistant",
            "salary": "$85,600",
            "start_date": {
                "display": "Mon 20th Sep 10",
                "timestamp": "1284937200"
            },
            "office": "Sidney",
            "extn": "3023"
        },
        {
            "name": "Angelica Ramos",
            "position": "Chief Executive Officer (CEO)",
            "salary": "$1,200,000",
            "start_date": {
                "display": "Fri 9th Oct 09",
                "timestamp": "1255042800"
            },
            "office": "London",
            "extn": "5797"
        },
        {
            "name": "Gavin Joyce",
            "position": "Developer",
            "salary": "$92,575",
            "start_date": {
                "display": "Wed 22nd Dec 10",
                "timestamp": "1292976000"
            },
            "office": "Edinburgh",
            "extn": "8822"
        },
        {
            "name": "Jennifer Chang",
            "position": "Regional Director",
            "salary": "$357,650",
            "start_date": {
                "display": "Sun 14th Nov 10",
                "timestamp": "1289692800"
            },
            "office": "Singapore",
            "extn": "9239"
        },
        {
            "name": "Brenden Wagner",
            "position": "Software Engineer",
            "salary": "$206,850",
            "start_date": {
                "display": "Tue 7th Jun 11",
                "timestamp": "1307401200"
            },
            "office": "San Francisco",
            "extn": "1314"
        },
        {
            "name": "Fiona Green",
            "position": "Chief Operating Officer (COO)",
            "salary": "$850,000",
            "start_date": {
                "display": "Thu 11th Mar 10",
                "timestamp": "1268265600"
            },
            "office": "San Francisco",
            "extn": "2947"
        },
        {
            "name": "Shou Itou",
            "position": "Regional Marketing",
            "salary": "$163,000",
            "start_date": {
                "display": "Sun 14th Aug 11",
                "timestamp": "1313276400"
            },
            "office": "Tokyo",
            "extn": "8899"
        },
        {
            "name": "Michelle House",
            "position": "Integration Specialist",
            "salary": "$95,400",
            "start_date": {
                "display": "Thu 2nd Jun 11",
                "timestamp": "1306969200"
            },
            "office": "Sidney",
            "extn": "2769"
        },
        {
            "name": "Suki Burks",
            "position": "Developer",
            "salary": "$114,500",
            "start_date": {
                "display": "Thu 22nd Oct 09",
                "timestamp": "1256166000"
            },
            "office": "London",
            "extn": "6832"
        },
        {
            "name": "Prescott Bartlett",
            "position": "Technical Author",
            "salary": "$145,000",
            "start_date": {
                "display": "Sat 7th May 11",
                "timestamp": "1304722800"
            },
            "office": "London",
            "extn": "3606"
        },
        {
            "name": "Gavin Cortez",
            "position": "Team Leader",
            "salary": "$235,500",
            "start_date": {
                "display": "Sun 26th Oct 08",
                "timestamp": "1224975600"
            },
            "office": "San Francisco",
            "extn": "2860"
        },
        {
            "name": "Martena Mccray",
            "position": "Post-Sales support",
            "salary": "$324,050",
            "start_date": {
                "display": "Wed 9th Mar 11",
                "timestamp": "1299628800"
            },
            "office": "Edinburgh",
            "extn": "8240"
        },
        {
            "name": "Unity Butler",
            "position": "Marketing Designer",
            "salary": "$85,675",
            "start_date": {
                "display": "Wed 9th Dec 09",
                "timestamp": "1260316800"
            },
            "office": "San Francisco",
            "extn": "5384"
        },
        {
            "name": "Howard Hatfield",
            "position": "Office Manager",
            "salary": "$164,500",
            "start_date": {
                "display": "Tue 16th Dec 08",
                "timestamp": "1229385600"
            },
            "office": "San Francisco",
            "extn": "7031"
        },
        {
            "name": "Hope Fuentes",
            "position": "Secretary",
            "salary": "$109,850",
            "start_date": {
                "display": "Fri 12th Feb 10",
                "timestamp": "1265932800"
            },
            "office": "San Francisco",
            "extn": "6318"
        },
        {
            "name": "Vivian Harrell",
            "position": "Financial Controller",
            "salary": "$452,500",
            "start_date": {
                "display": "Sat 14th Feb 09",
                "timestamp": "1234569600"
            },
            "office": "San Francisco",
            "extn": "9422"
        },
        {
            "name": "Timothy Mooney",
            "position": "Office Manager",
            "salary": "$136,200",
            "start_date": {
                "display": "Thu 11th Dec 08",
                "timestamp": "1228953600"
            },
            "office": "London",
            "extn": "7580"
        },
        {
            "name": "Jackson Bradshaw",
            "position": "Director",
            "salary": "$645,750",
            "start_date": {
                "display": "Fri 26th Sep 08",
                "timestamp": "1222383600"
            },
            "office": "New York",
            "extn": "1042"
        },
        {
            "name": "Olivia Liang",
            "position": "Support Engineer",
            "salary": "$234,500",
            "start_date": {
                "display": "Thu 3rd Feb 11",
                "timestamp": "1296691200"
            },
            "office": "Singapore",
            "extn": "2120"
        },
        {
            "name": "Bruno Nash",
            "position": "Software Engineer",
            "salary": "$163,500",
            "start_date": {
                "display": "Tue 3rd May 11",
                "timestamp": "1304377200"
            },
            "office": "London",
            "extn": "6222"
        },
        {
            "name": "Sakura Yamamoto",
            "position": "Support Engineer",
            "salary": "$139,575",
            "start_date": {
                "display": "Wed 19th Aug 09",
                "timestamp": "1250636400"
            },
            "office": "Tokyo",
            "extn": "9383"
        },
        {
            "name": "Thor Walton",
            "position": "Developer",
            "salary": "$98,540",
            "start_date": {
                "display": "Sun 11th Aug 13",
                "timestamp": "1376175600"
            },
            "office": "New York",
            "extn": "8327"
        },
        {
            "name": "Finn Camacho",
            "position": "Support Engineer",
            "salary": "$87,500",
            "start_date": {
                "display": "Tue 7th Jul 09",
                "timestamp": "1246921200"
            },
            "office": "San Francisco",
            "extn": "2927"
        },
        {
            "name": "Serge Baldwin",
            "position": "Data Coordinator",
            "salary": "$138,575",
            "start_date": {
                "display": "Mon 9th Apr 12",
                "timestamp": "1333926000"
            },
            "office": "Singapore",
            "extn": "8352"
        },
        {
            "name": "Zenaida Frank",
            "position": "Software Engineer",
            "salary": "$125,250",
            "start_date": {
                "display": "Mon 4th Jan 10",
                "timestamp": "1262563200"
            },
            "office": "New York",
            "extn": "7439"
        },
        {
            "name": "Zorita Serrano",
            "position": "Software Engineer",
            "salary": "$115,000",
            "start_date": {
                "display": "Fri 1st Jun 12",
                "timestamp": "1338505200"
            },
            "office": "San Francisco",
            "extn": "4389"
        },
        {
            "name": "Jennifer Acosta",
            "position": "Junior Javascript Developer",
            "salary": "$75,650",
            "start_date": {
                "display": "Fri 1st Feb 13",
                "timestamp": "1359676800"
            },
            "office": "Edinburgh",
            "extn": "3431"
        },
        {
            "name": "Cara Stevens",
            "position": "Sales Assistant",
            "salary": "$145,600",
            "start_date": {
                "display": "Tue 6th Dec 11",
                "timestamp": "1323129600"
            },
            "office": "New York",
            "extn": "3990"
        },
        {
            "name": "Hermione Butler",
            "position": "Regional Director",
            "salary": "$356,250",
            "start_date": {
                "display": "Mon 21st Mar 11",
                "timestamp": "1300665600"
            },
            "office": "London",
            "extn": "1016"
        },
        {
            "name": "Lael Greer",
            "position": "Systems Administrator",
            "salary": "$103,500",
            "start_date": {
                "display": "Fri 27th Feb 09",
                "timestamp": "1235692800"
            },
            "office": "London",
            "extn": "6733"
        },
        {
            "name": "Jonas Alexander",
            "position": "Developer",
            "salary": "$86,500",
            "start_date": {
                "display": "Wed 14th Jul 10",
                "timestamp": "1279062000"
            },
            "office": "San Francisco",
            "extn": "8196"
        },
        {
            "name": "Shad Decker",
            "position": "Regional Director",
            "salary": "$183,000",
            "start_date": {
                "display": "Thu 13th Nov 08",
                "timestamp": "1226534400"
            },
            "office": "Edinburgh",
            "extn": "6373"
        },
        {
            "name": "Michael Bruce",
            "position": "Javascript Developer",
            "salary": "$183,000",
            "start_date": {
                "display": "Mon 27th Jun 11",
                "timestamp": "1309129200"
            },
            "office": "Singapore",
            "extn": "5384"
        },
        {
            "name": "Donna Snider",
            "position": "Customer Support",
            "salary": "$112,000",
            "start_date": {
                "display": "Tue 25th Jan 11",
                "timestamp": "1295913600"
            },
            "office": "New York",
            "extn": "4226"
        }
    ]
}
