# Supplementary material for: Individual retrotransposon integrants are differentially controlled by KZFP/KAP1-dependent histone methylation, DNA methylation and TET-mediated hydroxymethylation in naïve embryonic stem cells
Source: Epigenetics Chromatin. 2018 Feb 26;11:7. doi: 10.1186/s13072-018-0177-1 (PMC6389204; doi:10.1186/s13072-018-0177-1)
Supplement: Supplementary file 11 — Additional file 11. Pattern analysis. [file 13072_2018_177_MOESM11_ESM.zip › Patterns analysis/DataTables/examples/resources/de_DE.txt]

{
	"processing": "Bitte warten...",
	"lengthMenu": "_MENU_ Einträge anzeigen",
	"zeroRecords": "Keine Einträge vorhanden.",
	"info": "_START_ bis _END_ von _TOTAL_ Einträgen",
	"infoEmpty": "0 bis 0 von 0 Einträgen",
	"infoFiltered": "(gefiltert von _MAX_  Einträgen)",
	"infoPostFix": "",
	"search": "Suchen",
	"url": "",
	"paginate": {
		"first":    "Erster",
		"previous": "Zurück",
		"next":     "Nächster",
		"last":     "Letzter"
	}
}
