# Supplementary material for: Individual retrotransposon integrants are differentially controlled by KZFP/KAP1-dependent histone methylation, DNA methylation and TET-mediated hydroxymethylation in naïve embryonic stem cells
Source: Epigenetics Chromatin. 2018 Feb 26;11:7. doi: 10.1186/s13072-018-0177-1 (PMC6389204; doi:10.1186/s13072-018-0177-1)
Supplement: Supplementary file 11 — Additional file 11. Pattern analysis. [file 13072_2018_177_MOESM11_ESM.zip › Patterns analysis/DataTables/examples/resources/examples.php]

<?php

if ( isset( $_POST['src'] ) && preg_match( '/scripts\/[a-zA-Z_\-_]+\.php/', $_POST['src'] ) !== 0 ) {
	echo htmlspecialchars( file_get_contents( '../server_side/'.$_POST['src'] ) );
}
else {
	echo '';
}
