# Supplementary material for: Individual retrotransposon integrants are differentially controlled by KZFP/KAP1-dependent histone methylation, DNA methylation and TET-mediated hydroxymethylation in naïve embryonic stem cells
Source: Epigenetics Chromatin. 2018 Feb 26;11:7. doi: 10.1186/s13072-018-0177-1 (PMC6389204; doi:10.1186/s13072-018-0177-1)
Supplement: Supplementary file 11 — Additional file 11. Pattern analysis. [file 13072_2018_177_MOESM11_ESM.zip › Patterns analysis/DataTables/examples/resources/foundation/dataTables.foundation.js]

/* Set the defaults for DataTables initialisation */
$.extend( true, $.fn.dataTable.defaults, {
	"sDom":
		"<'row'<'large-6 columns'l><'large-6 columns'f>r>"+
		"t"+
		"<'row'<'large-6 columns'i><'large-6 columns'p>>",
	"sPaginationType": "bootstrap",
	"oLanguage": {
		"sLengthMenu": "_MENU_ records per page"
	}
} );


/* API method to get paging information */
$.fn.dataTableExt.oApi.fnPagingInfo = function ( oSettings )
{
	return {
		"iStart":         oSettings._iDisplayStart,
		"iEnd":           oSettings.fnDisplayEnd(),
		"iLength":        oSettings._iDisplayLength,
		"iTotal":         oSettings.fnRecordsTotal(),
		"iFilteredTotal": oSettings.fnRecordsDisplay(),
		"iPage":          oSettings._iDisplayLength === -1 ?
			0 : Math.ceil( oSettings._iDisplayStart / oSettings._iDisplayLength ),
		"iTotalPages":    oSettings._iDisplayLength === -1 ?
			0 : Math.ceil( oSettings.fnRecordsDisplay() / oSettings._iDisplayLength )
	};
};


/* Bootstrap style pagination control */
$.extend( $.fn.dataTableExt.oPagination, {
	"bootstrap": {
		"fnInit": function( oSettings, nPaging, fnDraw ) {
			var oLang = oSettings.oLanguage.oPaginate;
			var fnClickHandler = function ( e ) {
				e.preventDefault();
				if ( oSettings.oApi._fnPageChange(oSettings, e.data.action) ) {
					fnDraw( oSettings );
				}
			};

			$(nPaging).append(
				'<ul class="pagination">'+
					'<li class="prev arrow unavailable"><a href="">&laquo;</a></li>'+
					'<li class="next arrow unavailable"><a href="">&raquo;</a></li>'+
				'</ul>'
			);
			var els = $('a', nPaging);
			$(els[0]).bind( 'click.DT', { action: "previous" }, fnClickHandler );
			$(els[1]).bind( 'click.DT', { action: "next" }, fnClickHandler );
		},

		"fnUpdate": function ( oSettings, fnDraw ) {
			var iListLength = 5;
			var oPaging = oSettings.oInstance.fnPagingInfo();
			var an = oSettings.aanFeatures.p;
			var pages = [];
			var i, ien, klass, host;

			// This could use some improving - however, see
			// https://github.com/DataTables/DataTables/issues/163 - this will
			// be changing in the near future, so not much point in doing too
			// much just now
			if ( oPaging.iTotalPages <= 6 ) {
				for ( i=0 ; i<oPaging.iTotalPages ; i++ ) {
					pages.push( i );
				}
			}
			else {
				// Current page
				pages.push( oPaging.iPage );

				// After current page
				var pagesAfter = oPaging.iPage + 2 >= oPaging.iTotalPages ?
					oPaging.iTotalPages :
					oPaging.iPage + 2;
				for ( i=oPaging.iPage+1 ; i<pagesAfter ; i++ ) {
					pages.push( i );
				}

				// After gap
				if ( pagesAfter < oPaging.iTotalPages-2 ) {
					pages.push( null );
				}

				// End
				if ( $.inArray( oPaging.iTotalPages-2, pages ) === -1 && oPaging.iPage < oPaging.iTotalPages-2 ) {
					pages.push( oPaging.iTotalPages-2 );
				}
				if ( $.inArray( oPaging.iTotalPages-1, pages ) === -1 ) {
					pages.push( oPaging.iTotalPages-1 );
				}

				// Pages before
				var pagesBefore = oPaging.iPage - 2 > 0 ?
					oPaging.iPage - 2 :
					0;
				for ( i=oPaging.iPage-1 ; i>pagesBefore ; i-- ) {
					pages.unshift( i );
				}

				// Before gap
				if ( pagesBefore > 1 ) {
					pages.unshift( null );
				}

				// Start
				if ( $.inArray( 1, pages ) === -1 && oPaging.iTotalPages > 1 ) {
					pages.unshift( 1 );
				}
				if ( $.inArray( 0, pages ) === -1 ) {
					pages.unshift( 0 );
				}
			}

			for ( i=0, ien=an.length ; i<ien ; i++ ) {
				// Remove the middle elements
				host = an[i];
				$('li:gt(0)', host).filter(':not(:last)').remove();

				// Add the new list items and their event handlers
				$.each( pages, function( i, page ) {
					klass = page === null ? 'unavailable' :
						page === oPaging.iPage ? 'current' : '';
					$('<li class="'+klass+'"><a href="">'+(page===null? '&hellip;' : page+1)+'</a></li>')
						.insertBefore( $('li:last', host) )
						.bind('click', function (e) {
							e.preventDefault();
							oSettings._iDisplayStart = (parseInt($('a', this).text(),10)-1) * oPaging.iLength;
							fnDraw( oSettings );
						} );
				} );

				// Add / remove disabled classes from the static elements
				if ( oPaging.iPage === 0 ) {
					$('li:first', host).addClass('unavailable');
				} else {
					$('li:first', host).removeClass('unavailable');
				}

				if ( oPaging.iPage === oPaging.iTotalPages-1 || oPaging.iTotalPages === 0 ) {
					$('li:last', host).addClass('unavailable');
				} else {
					$('li:last', host).removeClass('unavailable');
				}
			}
		}
	}
} );


/*
 * TableTools Foundation compatibility
 * Required TableTools 2.1+
 */
if ( $.fn.DataTable.TableTools ) {
	// Set the classes that TableTools uses to something suitable for Foundation
	$.extend( true, $.fn.DataTable.TableTools.classes, {
		"container": "DTTT button-group",
		"buttons": {
			"normal": "button",
			"disabled": "disabled"
		},
		"collection": {
			"container": "DTTT_dropdown dropdown-menu",
			"buttons": {
				"normal": "",
				"disabled": "disabled"
			}
		},
		"select": {
			"row": "active"
		}
	} );

	// Have the collection use a bootstrap compatible dropdown
	$.extend( true, $.fn.DataTable.TableTools.DEFAULTS.oTags, {
		"collection": {
			"container": "ul",
			"button": "li",
			"liner": "a"
		}
	} );
}
