# Supplementary material for: Individual retrotransposon integrants are differentially controlled by KZFP/KAP1-dependent histone methylation, DNA methylation and TET-mediated hydroxymethylation in naïve embryonic stem cells
Source: Epigenetics Chromatin. 2018 Feb 26;11:7. doi: 10.1186/s13072-018-0177-1 (PMC6389204; doi:10.1186/s13072-018-0177-1)
Supplement: Supplementary file 11 — Additional file 11. Pattern analysis. [file 13072_2018_177_MOESM11_ESM.zip › Patterns analysis/DataTables/examples/resources/jqueryui/dataTables.jqueryui.css]

/*
 * Table styles
 */
table.dataTable {
  width: 100%;
  margin: 0 auto;
  clear: both;
  border-collapse: separate;
  border-spacing: 0;
  /*
   * Header and footer styles
   */
  /*
   * Body styles
   */
}
table.dataTable thead th,
table.dataTable thead td,
table.dataTable tfoot th,
table.dataTable tfoot td {
  padding: 4px 10px;
}
table.dataTable thead th,
table.dataTable tfoot th {
  font-weight: bold;
}
table.dataTable thead th:active,
table.dataTable thead td:active {
  outline: none;
}
table.dataTable thead .sorting_asc,
table.dataTable thead .sorting_desc,
table.dataTable thead .sorting {
  cursor: pointer;
  *cursor: hand;
}
table.dataTable thead th div.DataTables_sort_wrapper {
  position: relative;
  padding-right: 10px;
}
table.dataTable thead th div.DataTables_sort_wrapper span {
  position: absolute;
  top: 50%;
  margin-top: -8px;
  right: -5px;
}
table.dataTable thead th.ui-state-default {
  border-right-width: 0;
}
table.dataTable thead th.ui-state-default:last-child {
  border-right-width: 1px;
}
table.dataTable tbody tr {
  background-color: white;
}
table.dataTable tbody tr.selected {
  background-color: #b0bed9;
}
table.dataTable tbody th,
table.dataTable tbody td {
  padding: 8px 10px;
}
table.dataTable th.center,
table.dataTable td.center,
table.dataTable td.dataTables_empty {
  text-align: center;
}
table.dataTable th.right,
table.dataTable td.right {
  text-align: right;
}
table.dataTable.row-border tbody th, table.dataTable.row-border tbody td, table.dataTable.display tbody th, table.dataTable.display tbody td {
  border-top: 1px solid #dddddd;
}
table.dataTable.row-border tbody tr:first-child th,
table.dataTable.row-border tbody tr:first-child td, table.dataTable.display tbody tr:first-child th,
table.dataTable.display tbody tr:first-child td {
  border-top: none;
}
table.dataTable.cell-border tbody th, table.dataTable.cell-border tbody td {
  border-top: 1px solid #dddddd;
  border-right: 1px solid #dddddd;
}
table.dataTable.cell-border tbody tr th:first-child,
table.dataTable.cell-border tbody tr td:first-child {
  border-left: 1px solid #dddddd;
}
table.dataTable.cell-border tbody tr:first-child th,
table.dataTable.cell-border tbody tr:first-child td {
  border-top: none;
}
table.dataTable.stripe tbody tr.odd, table.dataTable.display tbody tr.odd {
  background-color: #f9f9f9;
}
table.dataTable.stripe tbody tr.odd.selected, table.dataTable.display tbody tr.odd.selected {
  background-color: #abb9d3;
}
table.dataTable.hover tbody tr:hover,
table.dataTable.hover tbody tr.odd:hover,
table.dataTable.hover tbody tr.even:hover, table.dataTable.display tbody tr:hover,
table.dataTable.display tbody tr.odd:hover,
table.dataTable.display tbody tr.even:hover {
  background-color: whitesmoke;
}
table.dataTable.hover tbody tr:hover.selected,
table.dataTable.hover tbody tr.odd:hover.selected,
table.dataTable.hover tbody tr.even:hover.selected, table.dataTable.display tbody tr:hover.selected,
table.dataTable.display tbody tr.odd:hover.selected,
table.dataTable.display tbody tr.even:hover.selected {
  background-color: #a9b7d1;
}
table.dataTable.order-column tbody tr > .sorting_1,
table.dataTable.order-column tbody tr > .sorting_2,
table.dataTable.order-column tbody tr > .sorting_3, table.dataTable.display tbody tr > .sorting_1,
table.dataTable.display tbody tr > .sorting_2,
table.dataTable.display tbody tr > .sorting_3 {
  background-color: #f9f9f9;
}
table.dataTable.order-column tbody tr.selected > .sorting_1,
table.dataTable.order-column tbody tr.selected > .sorting_2,
table.dataTable.order-column tbody tr.selected > .sorting_3, table.dataTable.display tbody tr.selected > .sorting_1,
table.dataTable.display tbody tr.selected > .sorting_2,
table.dataTable.display tbody tr.selected > .sorting_3 {
  background-color: #acbad4;
}
table.dataTable.display tbody tr.odd > .sorting_1, table.dataTable.order-column.stripe tbody tr.odd > .sorting_1 {
  background-color: #f1f1f1;
}
table.dataTable.display tbody tr.odd > .sorting_2, table.dataTable.order-column.stripe tbody tr.odd > .sorting_2 {
  background-color: #f3f3f3;
}
table.dataTable.display tbody tr.odd > .sorting_3, table.dataTable.order-column.stripe tbody tr.odd > .sorting_3 {
  background-color: whitesmoke;
}
table.dataTable.display tbody tr.odd.selected > .sorting_1, table.dataTable.order-column.stripe tbody tr.odd.selected > .sorting_1 {
  background-color: #a6b3cd;
}
table.dataTable.display tbody tr.odd.selected > .sorting_2, table.dataTable.order-column.stripe tbody tr.odd.selected > .sorting_2 {
  background-color: #a7b5ce;
}
table.dataTable.display tbody tr.odd.selected > .sorting_3, table.dataTable.order-column.stripe tbody tr.odd.selected > .sorting_3 {
  background-color: #a9b6d0;
}
table.dataTable.display tbody tr.even > .sorting_1, table.dataTable.order-column.stripe tbody tr.even > .sorting_1 {
  background-color: #f9f9f9;
}
table.dataTable.display tbody tr.even > .sorting_2, table.dataTable.order-column.stripe tbody tr.even > .sorting_2 {
  background-color: #fbfbfb;
}
table.dataTable.display tbody tr.even > .sorting_3, table.dataTable.order-column.stripe tbody tr.even > .sorting_3 {
  background-color: #fdfdfd;
}
table.dataTable.display tbody tr.even.selected > .sorting_1, table.dataTable.order-column.stripe tbody tr.even.selected > .sorting_1 {
  background-color: #acbad4;
}
table.dataTable.display tbody tr.even.selected > .sorting_2, table.dataTable.order-column.stripe tbody tr.even.selected > .sorting_2 {
  background-color: #adbbd6;
}
table.dataTable.display tbody tr.even.selected > .sorting_3, table.dataTable.order-column.stripe tbody tr.even.selected > .sorting_3 {
  background-color: #afbdd8;
}
table.dataTable.display tbody tr:hover > .sorting_1,
table.dataTable.display tbody tr.odd:hover > .sorting_1,
table.dataTable.display tbody tr.even:hover > .sorting_1, table.dataTable.order-column.hover tbody tr:hover > .sorting_1,
table.dataTable.order-column.hover tbody tr.odd:hover > .sorting_1,
table.dataTable.order-column.hover tbody tr.even:hover > .sorting_1 {
  background-color: #eaeaea;
}
table.dataTable.display tbody tr:hover > .sorting_2,
table.dataTable.display tbody tr.odd:hover > .sorting_2,
table.dataTable.display tbody tr.even:hover > .sorting_2, table.dataTable.order-column.hover tbody tr:hover > .sorting_2,
table.dataTable.order-column.hover tbody tr.odd:hover > .sorting_2,
table.dataTable.order-column.hover tbody tr.even:hover > .sorting_2 {
  background-color: #ebebeb;
}
table.dataTable.display tbody tr:hover > .sorting_3,
table.dataTable.display tbody tr.odd:hover > .sorting_3,
table.dataTable.display tbody tr.even:hover > .sorting_3, table.dataTable.order-column.hover tbody tr:hover > .sorting_3,
table.dataTable.order-column.hover tbody tr.odd:hover > .sorting_3,
table.dataTable.order-column.hover tbody tr.even:hover > .sorting_3 {
  background-color: #eeeeee;
}
table.dataTable.display tbody tr:hover.selected > .sorting_1,
table.dataTable.display tbody tr.odd:hover.selected > .sorting_1,
table.dataTable.display tbody tr.even:hover.selected > .sorting_1, table.dataTable.order-column.hover tbody tr:hover.selected > .sorting_1,
table.dataTable.order-column.hover tbody tr.odd:hover.selected > .sorting_1,
table.dataTable.order-column.hover tbody tr.even:hover.selected > .sorting_1 {
  background-color: #a1aec7;
}
table.dataTable.display tbody tr:hover.selected > .sorting_2,
table.dataTable.display tbody tr.odd:hover.selected > .sorting_2,
table.dataTable.display tbody tr.even:hover.selected > .sorting_2, table.dataTable.order-column.hover tbody tr:hover.selected > .sorting_2,
table.dataTable.order-column.hover tbody tr.odd:hover.selected > .sorting_2,
table.dataTable.order-column.hover tbody tr.even:hover.selected > .sorting_2 {
  background-color: #a2afc8;
}
table.dataTable.display tbody tr:hover.selected > .sorting_3,
table.dataTable.display tbody tr.odd:hover.selected > .sorting_3,
table.dataTable.display tbody tr.even:hover.selected > .sorting_3, table.dataTable.order-column.hover tbody tr:hover.selected > .sorting_3,
table.dataTable.order-column.hover tbody tr.odd:hover.selected > .sorting_3,
table.dataTable.order-column.hover tbody tr.even:hover.selected > .sorting_3 {
  background-color: #a4b2cb;
}

table.dataTable,
table.dataTable th,
table.dataTable td {
  -webkit-box-sizing: content-box;
  -moz-box-sizing: content-box;
  box-sizing: content-box;
}

/*
 * Control feature layout
 */
.dataTables_wrapper {
  position: relative;
  clear: both;
  *zoom: 1;
  zoom: 1;
}
.dataTables_wrapper .dataTables_length {
  float: left;
}
.dataTables_wrapper .dataTables_filter {
  float: right;
  text-align: right;
}
.dataTables_wrapper .dataTables_filter input {
  margin-left: 0.5em;
}
.dataTables_wrapper .dataTables_info {
  clear: both;
  float: left;
  padding-top: 0.55em;
}
.dataTables_wrapper .dataTables_paginate {
  float: right;
  text-align: right;
}
.dataTables_wrapper .dataTables_paginate .fg-button {
  box-sizing: border-box;
  display: inline-block;
  min-width: 1.5em;
  padding: 0.5em;
  margin-left: 2px;
  text-align: center;
  text-decoration: none !important;
  cursor: pointer;
  *cursor: hand;
  color: #333333 !important;
  border: 1px solid transparent;
}
.dataTables_wrapper .dataTables_paginate .fg-button:active {
  outline: none;
}
.dataTables_wrapper .dataTables_paginate .fg-button:first-child {
  border-top-left-radius: 3px;
  border-bottom-left-radius: 3px;
}
.dataTables_wrapper .dataTables_paginate .fg-button:last-child {
  border-top-right-radius: 3px;
  border-bottom-right-radius: 3px;
}
.dataTables_wrapper .dataTables_processing {
  position: absolute;
  top: 50%;
  left: 50%;
  width: 100%;
  height: 40px;
  margin-left: -50%;
  margin-top: -25px;
  padding-top: 20px;
  text-align: center;
  font-size: 1.2em;
  background-color: white;
  background: -webkit-gradient(linear, left top, right top, color-stop(0%, rgba(255, 255, 255, 0)), color-stop(25%, rgba(255, 255, 255, 0.9)), color-stop(75%, rgba(255, 255, 255, 0.9)), color-stop(100%, rgba(255, 255, 255, 0)));
  /* Chrome,Safari4+ */
  background: -webkit-linear-gradient(left, rgba(255, 255, 255, 0) 0%, rgba(255, 255, 255, 0.9) 25%, rgba(255, 255, 255, 0.9) 75%, rgba(255, 255, 255, 0) 100%);
  /* Chrome10+,Safari5.1+ */
  background: -moz-linear-gradient(left, rgba(255, 255, 255, 0) 0%, rgba(255, 255, 255, 0.9) 25%, rgba(255, 255, 255, 0.9) 75%, rgba(255, 255, 255, 0) 100%);
  /* FF3.6+ */
  background: -ms-linear-gradient(left, rgba(255, 255, 255, 0) 0%, rgba(255, 255, 255, 0.9) 25%, rgba(255, 255, 255, 0.9) 75%, rgba(255, 255, 255, 0) 100%);
  /* IE10+ */
  background: -o-linear-gradient(left, rgba(255, 255, 255, 0) 0%, rgba(255, 255, 255, 0.9) 25%, rgba(255, 255, 255, 0.9) 75%, rgba(255, 255, 255, 0) 100%);
  /* Opera 11.10+ */
  background: linear-gradient(to right, rgba(255, 255, 255, 0) 0%, rgba(255, 255, 255, 0.9) 25%, rgba(255, 255, 255, 0.9) 75%, rgba(255, 255, 255, 0) 100%);
  /* W3C */
}
.dataTables_wrapper .dataTables_length,
.dataTables_wrapper .dataTables_filter,
.dataTables_wrapper .dataTables_info,
.dataTables_wrapper .dataTables_processing,
.dataTables_wrapper .dataTables_paginate {
  color: #333333;
}
.dataTables_wrapper .dataTables_scroll {
  clear: both;
}
.dataTables_wrapper .dataTables_scrollBody {
  *margin-top: -1px;
  -webkit-overflow-scrolling: touch;
}
.dataTables_wrapper .ui-widget-header {
  font-weight: normal;
}
.dataTables_wrapper .ui-toolbar {
  padding: 8px;
}
.dataTables_wrapper:after {
  visibility: hidden;
  display: block;
  content: "";
  clear: both;
  height: 0;
}
