# Supplementary material for: Individual retrotransposon integrants are differentially controlled by KZFP/KAP1-dependent histone methylation, DNA methylation and TET-mediated hydroxymethylation in naïve embryonic stem cells
Source: Epigenetics Chromatin. 2018 Feb 26;11:7. doi: 10.1186/s13072-018-0177-1 (PMC6389204; doi:10.1186/s13072-018-0177-1)
Supplement: Supplementary file 11 — Additional file 11. Pattern analysis. [file 13072_2018_177_MOESM11_ESM.zip › Patterns analysis/DataTables/examples/resources/syntax/shCore.css]

/**
 * SyntaxHighlighter
 * http://alexgorbatchev.com/SyntaxHighlighter
 *
 * SyntaxHighlighter is donationware. If you are using it, please donate.
 * http://alexgorbatchev.com/SyntaxHighlighter/donate.html
 *
 * @version
 * 3.0.83 (July 02 2010)
 * 
 * @copyright
 * Copyright (C) 2004-2010 Alex Gorbatchev.
 *
 * @license
 * Dual licensed under the MIT and GPL licenses.
 */
.syntaxhighlighter a,
.syntaxhighlighter div,
.syntaxhighlighter code,
.syntaxhighlighter table,
.syntaxhighlighter table td,
.syntaxhighlighter table tr,
.syntaxhighlighter table tbody,
.syntaxhighlighter table thead,
.syntaxhighlighter table caption,
.syntaxhighlighter textarea {
  -moz-border-radius: 0 0 0 0 !important;
  -webkit-border-radius: 0 0 0 0 !important;
  background: none !important;
  border: 0 !important;
  bottom: auto !important;
  float: none !important;
  height: auto !important;
  left: auto !important;
  line-height: 1.1em !important;
  margin: 0 !important;
  outline: 0 !important;
  overflow: visible !important;
  padding: 0 !important;
  position: static !important;
  right: auto !important;
  text-align: left !important;
  top: auto !important;
  vertical-align: baseline !important;
  width: auto !important;
  box-sizing: content-box !important;
  font-family: "Source Code Pro","Consolas","Monaco","Bitstream Vera Sans Mono","Courier New",Courier,monospace !important;
  font-weight: normal !important;
  font-style: normal !important;
  font-size: 1em !important;
  min-height: inherit !important;
  min-height: auto !important;
}

.syntaxhighlighter {
  width: 100% !important;
  margin: 1em 0 1em 0 !important;
  position: relative !important;
  overflow: auto !important;
  font-size: 1em !important;
}
.syntaxhighlighter.source {
  overflow: hidden !important;
}
.syntaxhighlighter .bold {
  font-weight: bold !important;
}
.syntaxhighlighter .italic {
  font-style: italic !important;
}
.syntaxhighlighter .line {
  white-space: pre !important;
}
.syntaxhighlighter table {
  width: 100% !important;
}
.syntaxhighlighter table caption {
  text-align: left !important;
  padding: .5em 0 0.5em 1em !important;
}
.syntaxhighlighter table td.code {
  width: 100% !important;
}
.syntaxhighlighter table td.code .container {
  position: relative !important;
}
.syntaxhighlighter table td.code .container textarea {
  box-sizing: border-box !important;
  position: absolute !important;
  left: 0 !important;
  top: 0 !important;
  width: 100% !important;
  height: 100% !important;
  border: none !important;
  background: white !important;
  padding-left: 1em !important;
  overflow: hidden !important;
  white-space: pre !important;
}
.syntaxhighlighter table td.gutter .line {
  text-align: right !important;
  padding: 2px 0.5em 2px 1em !important;
}
.syntaxhighlighter table td.code .line {
  padding: 2px 1em !important;
}
.syntaxhighlighter.nogutter td.code .container textarea, .syntaxhighlighter.nogutter td.code .line {
  padding-left: 0em !important;
}
.syntaxhighlighter.show {
  display: block !important;
}
.syntaxhighlighter.collapsed table {
  display: none !important;
}
.syntaxhighlighter.collapsed .toolbar {
  padding: 0.1em 0.8em 0em 0.8em !important;
  font-size: 1em !important;
  position: static !important;
  width: auto !important;
  height: auto !important;
}
.syntaxhighlighter.collapsed .toolbar span {
  display: inline !important;
  margin-right: 1em !important;
}
.syntaxhighlighter.collapsed .toolbar span a {
  padding: 0 !important;
  display: none !important;
}
.syntaxhighlighter.collapsed .toolbar span a.expandSource {
  display: inline !important;
}
.syntaxhighlighter .toolbar {
  position: absolute !important;
  right: 1px !important;
  top: 1px !important;
  font-size: 10px !important;
  z-index: 7 !important;
}
.syntaxhighlighter .toolbar span.title {
  display: inline !important;
}
.syntaxhighlighter .toolbar a {
  display: block !important;
  text-align: center !important;
  text-decoration: none !important;
  padding-top: 1px !important;
}
.syntaxhighlighter .toolbar a.expandSource {
  display: none !important;
}
.syntaxhighlighter.ie {
  font-size: .9em !important;
  padding: 1px 0 1px 0 !important;
}
.syntaxhighlighter.ie .toolbar {
  line-height: 8px !important;
}
.syntaxhighlighter.ie .toolbar a {
  padding-top: 0px !important;
}
.syntaxhighlighter.printing .line.alt1 .content,
.syntaxhighlighter.printing .line.alt2 .content,
.syntaxhighlighter.printing .line.highlighted .number,
.syntaxhighlighter.printing .line.highlighted.alt1 .content,
.syntaxhighlighter.printing .line.highlighted.alt2 .content {
  background: none !important;
}
.syntaxhighlighter.printing .line .number {
  color: #bbbbbb !important;
}
.syntaxhighlighter.printing .line .content {
  color: black !important;
}
.syntaxhighlighter.printing .toolbar {
  display: none !important;
}
.syntaxhighlighter.printing a {
  text-decoration: none !important;
}
.syntaxhighlighter.printing .plain, .syntaxhighlighter.printing .plain a {
  color: black !important;
}
.syntaxhighlighter.printing .comments, .syntaxhighlighter.printing .comments a {
  color: #008200 !important;
}
.syntaxhighlighter.printing .string, .syntaxhighlighter.printing .string a {
  color: blue !important;
}
.syntaxhighlighter.printing .keyword {
  color: #006699 !important;
  font-weight: bold !important;
}
.syntaxhighlighter.printing .preprocessor {
  color: gray !important;
}
.syntaxhighlighter.printing .variable {
  color: #aa7700 !important;
}
.syntaxhighlighter.printing .value {
  color: #009900 !important;
}
.syntaxhighlighter.printing .functions {
  color: #ff1493 !important;
}
.syntaxhighlighter.printing .constants {
  color: #0066cc !important;
}
.syntaxhighlighter.printing .script {
  font-weight: bold !important;
}
.syntaxhighlighter.printing .color1, .syntaxhighlighter.printing .color1 a {
  color: gray !important;
}
.syntaxhighlighter.printing .color2, .syntaxhighlighter.printing .color2 a {
  color: #ff1493 !important;
}
.syntaxhighlighter.printing .color3, .syntaxhighlighter.printing .color3 a {
  color: red !important;
}
.syntaxhighlighter.printing .break, .syntaxhighlighter.printing .break a {
  color: black !important;
}


/**
 * SyntaxHighlighter
 * http://alexgorbatchev.com/SyntaxHighlighter
 *
 * SyntaxHighlighter is donationware. If you are using it, please donate.
 * http://alexgorbatchev.com/SyntaxHighlighter/donate.html
 *
 * @version
 * 3.0.83 (July 02 2010)
 * 
 * @copyright
 * Copyright (C) 2004-2010 Alex Gorbatchev.
 *
 * @license
 * Dual licensed under the MIT and GPL licenses.
 */
.syntaxhighlighter {
  background-color: white !important;
  font-size: 13px !important;
  overflow: visible !important;
}
.syntaxhighlighter .line.alt1 {
  background-color: white !important;
}
.syntaxhighlighter .line.alt2 {
  background-color: #F8F8F8 !important;
}
.syntaxhighlighter .line.highlighted.alt1, .syntaxhighlighter .line.highlighted.alt2 {
  background-color: #e0e0e0 !important;
}
.syntaxhighlighter .line.highlighted.number {
  color: black !important;
}
.syntaxhighlighter table caption {
  color: black !important;
}
.syntaxhighlighter .gutter {
}
.syntaxhighlighter .gutter div {
  color: #5C5C5C !important;
}
.syntaxhighlighter .gutter .line.alt1, .syntaxhighlighter  .gutter .line.alt2 {
  background-color: white !important;
}
.odd .syntaxhighlighter .gutter .line.alt1, .odd .syntaxhighlighter  .gutter .line.alt2 {
  background-color: #F2F2F2 !important;
}
.syntaxhighlighter .gutter .line {
  border-right: 3px solid #4E6CA3 !important;
}
.syntaxhighlighter .gutter .line.highlighted {
  background-color: #4E6CA3 !important;
  color: white !important;
}
.syntaxhighlighter.printing .line .content {
  border: none !important;
}
.syntaxhighlighter.collapsed {
  overflow: visible !important;
}
.syntaxhighlighter.collapsed .toolbar {
  color: blue !important;
  background: white !important;
  border: 1px solid #4E6CA3 !important;
}
.syntaxhighlighter.collapsed .toolbar a {
  color: blue !important;
}
.syntaxhighlighter.collapsed .toolbar a:hover {
  color: red !important;
}
.syntaxhighlighter .toolbar {
  color: white !important;
  border: none !important;
}
.syntaxhighlighter .toolbar a {
  font: 100%/1.45em "Lucida Grande", Verdana, Arial, Helvetica, sans-serif !important;
  color: white !important;
  background: #4E6CA3 !important;
  float: right !important;
  padding: 2px 5px !important;
  clear: both;
}
.syntaxhighlighter .toolbar a:hover {
  color: #b7c5df !important;
  background: #39568b !important;
}
.syntaxhighlighter .plain, .syntaxhighlighter .plain a {
  color: black !important;
}
.syntaxhighlighter .comments, .syntaxhighlighter .comments a {
  color: #008200 !important;
}
.syntaxhighlighter .string, .syntaxhighlighter .string a {
  color: blue !important;
}
.syntaxhighlighter .keyword {
  color: #006699 !important;
}
.syntaxhighlighter .preprocessor {
  color: gray !important;
}
.syntaxhighlighter .variable {
  color: #aa7700 !important;
}
.syntaxhighlighter .value {
  color: #009900 !important;
}
.syntaxhighlighter .functions {
  color: #ff1493 !important;
}
.syntaxhighlighter .constants {
  color: #0066cc !important;
}
.syntaxhighlighter .script {
  font-weight: bold !important;
  color: #006699 !important;
  background-color: none !important;
}
.syntaxhighlighter .color1, .syntaxhighlighter .color1 a {
  color: gray !important;
}
.syntaxhighlighter .color2, .syntaxhighlighter .color2 a {
  color: #ff1493 !important;
}
.syntaxhighlighter .color3, .syntaxhighlighter .color3 a {
  color: red !important;
}

.syntaxhighlighter .keyword {
  font-weight: bold !important;
}

.datatables_ref:hover {
	text-decoration: underline;
	cursor: pointer;
	*cursor: hand;
}

.syntaxhighlighter .dtapi {
	color: #069;
}

.syntaxhighlighter .dtapi:hover {
	text-decoration: underline;
	cursor: pointer;
	*cursor: hand;
}

.syntaxhighlighter table {
  table-layout: fixed !important;
}

.syntaxhighlighter table td.gutter {
  width: 46px !important; /* enough for three digits */
}

.syntaxhighlighter table td.code {
  width: auto !important;
  overflow: auto !important;
}
