# Supplementary material for: Individual retrotransposon integrants are differentially controlled by KZFP/KAP1-dependent histone methylation, DNA methylation and TET-mediated hydroxymethylation in naïve embryonic stem cells
Source: Epigenetics Chromatin. 2018 Feb 26;11:7. doi: 10.1186/s13072-018-0177-1 (PMC6389204; doi:10.1186/s13072-018-0177-1)
Supplement: Supplementary file 11 — Additional file 11. Pattern analysis. [file 13072_2018_177_MOESM11_ESM.zip › Patterns analysis/DataTables/examples/server_side/scripts/ids-objects.php]

<?php

/*
 * DataTables example server-side processing script.
 *
 * Please note that this script is intentionally extremely simply to show how
 * server-side processing can be implemented, and probably shouldn't be used as
 * the basis for a large complex system. It is suitable for simple use cases as
 * for learning.
 *
 * See http://datatables.net/usage/server-side for full details on the server-
 * side processing requirements of DataTables.
 *
 * @license MIT - http://datatables.net/license_mit
 */

/* * * * * * * * * * * * * * * * * * * * * * * * * * * * * * * * * * * * * * *
 * Easy set variables
 */

// DB table to use
$table = 'datatables_demo';

// Table's primary key
$primaryKey = 'id';

// Array of database columns which should be read and sent back to DataTables.
// The `db` parameter represents the column name in the database, while the `dt`
// parameter represents the DataTables column identifier - in this case object
// parameter names
$columns = array(
	array(
		'db' => 'id',
		'dt' => 'DT_RowId',
		'formatter' => function( $d, $row ) {
			// Technically a DOM id cannot start with an integer, so we prefix
			// a string. This can also be useful if you have multiple tables
			// to ensure that the id is unique with a different prefix
			return 'row_'.$d;
		}
	),
	array( 'db' => 'first_name', 'dt' => 'first_name' ),
	array( 'db' => 'last_name',  'dt' => 'last_name' ),
	array( 'db' => 'position',   'dt' => 'position' ),
	array( 'db' => 'office',     'dt' => 'office' ),
	array(
		'db'        => 'start_date',
		'dt'        => 'start_date',
		'formatter' => function( $d, $row ) {
			return date( 'jS M y', strtotime($d));
		}
	),
	array(
		'db'        => 'salary',
		'dt'        => 'salary',
		'formatter' => function( $d, $row ) {
			return '$'.number_format($d);
		}
	)
);

$sql_details = array(
	'user' => '',
	'pass' => '',
	'db'   => '',
	'host' => ''
);


/* * * * * * * * * * * * * * * * * * * * * * * * * * * * * * * * * * * * * * *
 * If you just want to use the basic configuration for DataTables with PHP
 * server-side, there is no need to edit below this line.
 */

require( 'ssp.class.php' );

echo json_encode(
	SSP::simple( $_GET, $sql_details, $table, $primaryKey, $columns )
);
