# Supplementary material for: Individual retrotransposon integrants are differentially controlled by KZFP/KAP1-dependent histone methylation, DNA methylation and TET-mediated hydroxymethylation in naïve embryonic stem cells
Source: Epigenetics Chromatin. 2018 Feb 26;11:7. doi: 10.1186/s13072-018-0177-1 (PMC6389204; doi:10.1186/s13072-018-0177-1)
Supplement: Supplementary file 11 — Additional file 11. Pattern analysis. [file 13072_2018_177_MOESM11_ESM.zip › Patterns analysis/DataTables/extensions/AutoFill/css/dataTables.autoFill.min.css]

div.AutoFill_filler{display:none;position:absolute;height:14px;width:14px;background:url(../images/filler.png) no-repeat center center;z-index:1002}div.AutoFill_border{display:none;position:absolute;background-color:#0063dc;z-index:1001;box-shadow:0px 0px 5px #76b4ff;-moz-box-shadow:0px 0px 5px #76b4ff;-webkit-box-shadow:0px 0px 5px #76b4ff}
