# Supplementary material for: Individual retrotransposon integrants are differentially controlled by KZFP/KAP1-dependent histone methylation, DNA methylation and TET-mediated hydroxymethylation in naïve embryonic stem cells
Source: Epigenetics Chromatin. 2018 Feb 26;11:7. doi: 10.1186/s13072-018-0177-1 (PMC6389204; doi:10.1186/s13072-018-0177-1)
Supplement: Supplementary file 11 — Additional file 11. Pattern analysis. [file 13072_2018_177_MOESM11_ESM.zip › Patterns analysis/DataTables/extensions/ColReorder/css/dataTables.colReorder.css]

/*
 * Namespace DTCR - "DataTables ColReorder" plug-in
 */

table.DTCR_clonedTable {
	background-color: rgba(255, 255, 255, 0.7);
	z-index: 202;
}

div.DTCR_pointer {
	width: 1px;
	background-color: #0259C4;
	z-index: 201;
}
