# Supplementary material for: Individual retrotransposon integrants are differentially controlled by KZFP/KAP1-dependent histone methylation, DNA methylation and TET-mediated hydroxymethylation in naïve embryonic stem cells
Source: Epigenetics Chromatin. 2018 Feb 26;11:7. doi: 10.1186/s13072-018-0177-1 (PMC6389204; doi:10.1186/s13072-018-0177-1)
Supplement: Supplementary file 11 — Additional file 11. Pattern analysis. [file 13072_2018_177_MOESM11_ESM.zip › Patterns analysis/DataTables/extensions/ColReorder/js/dataTables.colReorder.min.js]

/*!
 ColReorder 1.1.2
 ©2010-2014 SpryMedia Ltd - datatables.net/license
*/
(function(n,q,r){function o(b){for(var f=[],a=0,e=b.length;a<e;a++)f[b[a]]=a;return f}function l(b,f,a){f=b.splice(f,1)[0];b.splice(a,0,f)}function p(b,f,a){for(var e=[],c=0,d=b.childNodes.length;c<d;c++)1==b.childNodes[c].nodeType&&e.push(b.childNodes[c]);f=e[f];null!==a?b.insertBefore(f,e[a]):b.appendChild(f)}$.fn.dataTableExt.oApi.fnColReorder=function(b,f,a){var e=$.fn.dataTable.Api?!0:!1,c,d,j,i,m=b.aoColumns.length,g,h;g=function(a,c,b){if(a[c]){var e=a[c].split("."),d=e.shift();isNaN(1*d)||
(a[c]=b[1*d]+"."+e.join("."))}};if(f!=a)if(0>f||f>=m)this.oApi._fnLog(b,1,"ColReorder 'from' index is out of bounds: "+f);else if(0>a||a>=m)this.oApi._fnLog(b,1,"ColReorder 'to' index is out of bounds: "+a);else{j=[];c=0;for(d=m;c<d;c++)j[c]=c;l(j,f,a);var k=o(j);c=0;for(d=b.aaSorting.length;c<d;c++)b.aaSorting[c][0]=k[b.aaSorting[c][0]];if(null!==b.aaSortingFixed){c=0;for(d=b.aaSortingFixed.length;c<d;c++)b.aaSortingFixed[c][0]=k[b.aaSortingFixed[c][0]]}c=0;for(d=m;c<d;c++){h=b.aoColumns[c];j=0;
for(i=h.aDataSort.length;j<i;j++)h.aDataSort[j]=k[h.aDataSort[j]];e&&(h.idx=k[h.idx])}e&&$.each(b.aLastSort,function(a,c){b.aLastSort[a].src=k[c.src]});c=0;for(d=m;c<d;c++)h=b.aoColumns[c],"number"==typeof h.mData?(h.mData=k[h.mData],b.oApi._fnColumnOptions(b,c,{})):$.isPlainObject(h.mData)&&(g(h.mData,"_",k),g(h.mData,"filter",k),g(h.mData,"sort",k),g(h.mData,"type",k),b.oApi._fnColumnOptions(b,c,{}));if(b.aoColumns[f].bVisible){j=this.oApi._fnColumnIndexToVisible(b,f);i=null;for(c=a<f?a:a+1;null===
i&&c<m;)i=this.oApi._fnColumnIndexToVisible(b,c),c++;g=b.nTHead.getElementsByTagName("tr");c=0;for(d=g.length;c<d;c++)p(g[c],j,i);if(null!==b.nTFoot){g=b.nTFoot.getElementsByTagName("tr");c=0;for(d=g.length;c<d;c++)p(g[c],j,i)}c=0;for(d=b.aoData.length;c<d;c++)null!==b.aoData[c].nTr&&p(b.aoData[c].nTr,j,i)}l(b.aoColumns,f,a);l(b.aoPreSearchCols,f,a);c=0;for(d=b.aoData.length;c<d;c++)g=b.aoData[c],e?(g.anCells&&l(g.anCells,f,a),"dom"!==g.src&&$.isArray(g._aData)&&l(g._aData,f,a)):($.isArray(g._aData)&&
l(g._aData,f,a),l(g._anHidden,f,a));c=0;for(d=b.aoHeader.length;c<d;c++)l(b.aoHeader[c],f,a);if(null!==b.aoFooter){c=0;for(d=b.aoFooter.length;c<d;c++)l(b.aoFooter[c],f,a)}e&&(new $.fn.dataTable.Api(b)).rows().invalidate();c=0;for(d=m;c<d;c++)$(b.aoColumns[c].nTh).off("click.DT"),this.oApi._fnSortAttachListener(b,b.aoColumns[c].nTh,c);$(b.oInstance).trigger("column-reorder",[b,{iFrom:f,iTo:a,aiInvertMapping:k}])}};n=function(b){var f=function(a,e){var c;b.fn.dataTable.Api?c=(new b.fn.dataTable.Api(a)).settings()[0]:
a.fnSettings?c=a.fnSettings():"string"===typeof a?b.fn.dataTable.fnIsDataTable(b(a)[0])&&(c=b(a).eq(0).dataTable().fnSettings()):a.nodeName&&"table"===a.nodeName.toLowerCase()?b.fn.dataTable.fnIsDataTable(a.nodeName)&&(c=b(a.nodeName).dataTable().fnSettings()):a instanceof jQuery?b.fn.dataTable.fnIsDataTable(a[0])&&(c=a.eq(0).dataTable().fnSettings()):c=a;var d=b.fn.dataTable.camelToHungarian;d&&(d(f.defaults,f.defaults,!0),d(f.defaults,e||{}));this.s={dt:null,init:b.extend(!0,{},f.defaults,e),fixed:0,
fixedRight:0,dropCallback:null,mouse:{startX:-1,startY:-1,offsetX:-1,offsetY:-1,target:-1,targetIndex:-1,fromIndex:-1},aoTargets:[]};this.dom={drag:null,pointer:null};this.s.dt=c.oInstance.fnSettings();this.s.dt._colReorder=this;this._fnConstruct();c.oApi._fnCallbackReg(c,"aoDestroyCallback",b.proxy(this._fnDestroy,this),"ColReorder");return this};f.prototype={fnReset:function(){for(var a=[],b=0,c=this.s.dt.aoColumns.length;b<c;b++)a.push(this.s.dt.aoColumns[b]._ColReorder_iOrigCol);this._fnOrderColumns(a);
return this},fnGetCurrentOrder:function(){return this.fnOrder()},fnOrder:function(a){if(a===r){for(var a=[],b=0,c=this.s.dt.aoColumns.length;b<c;b++)a.push(this.s.dt.aoColumns[b]._ColReorder_iOrigCol);return a}this._fnOrderColumns(o(a));return this},_fnConstruct:function(){var a=this,b=this.s.dt.aoColumns.length,c;this.s.init.iFixedColumns&&(this.s.fixed=this.s.init.iFixedColumns);this.s.fixedRight=this.s.init.iFixedColumnsRight?this.s.init.iFixedColumnsRight:0;this.s.init.fnReorderCallback&&(this.s.dropCallback=
this.s.init.fnReorderCallback);for(c=0;c<b;c++)c>this.s.fixed-1&&c<b-this.s.fixedRight&&this._fnMouseListener(c,this.s.dt.aoColumns[c].nTh),this.s.dt.aoColumns[c]._ColReorder_iOrigCol=c;this.s.dt.oApi._fnCallbackReg(this.s.dt,"aoStateSaveParams",function(c,b){a._fnStateSave.call(a,b)},"ColReorder_State");var d=null;this.s.init.aiOrder&&(d=this.s.init.aiOrder.slice());this.s.dt.oLoadedState&&("undefined"!=typeof this.s.dt.oLoadedState.ColReorder&&this.s.dt.oLoadedState.ColReorder.length==this.s.dt.aoColumns.length)&&
(d=this.s.dt.oLoadedState.ColReorder);if(d)if(a.s.dt._bInitComplete)b=o(d),a._fnOrderColumns.call(a,b);else{var f=!1;this.s.dt.aoDrawCallback.push({fn:function(){if(!a.s.dt._bInitComplete&&!f){f=true;var c=o(d);a._fnOrderColumns.call(a,c)}},sName:"ColReorder_Pre"})}else this._fnSetColumnIndexes()},_fnOrderColumns:function(a){if(a.length!=this.s.dt.aoColumns.length)this.s.dt.oInstance.oApi._fnLog(this.s.dt,1,"ColReorder - array reorder does not match known number of columns. Skipping.");else{for(var e=
0,c=a.length;e<c;e++){var d=b.inArray(e,a);e!=d&&(l(a,d,e),this.s.dt.oInstance.fnColReorder(d,e))}(""!==this.s.dt.oScroll.sX||""!==this.s.dt.oScroll.sY)&&this.s.dt.oInstance.fnAdjustColumnSizing();this.s.dt.oInstance.oApi._fnSaveState(this.s.dt);this._fnSetColumnIndexes()}},_fnStateSave:function(a){var e,c,d,f=this.s.dt.aoColumns;a.ColReorder=[];if(a.aaSorting){for(e=0;e<a.aaSorting.length;e++)a.aaSorting[e][0]=f[a.aaSorting[e][0]]._ColReorder_iOrigCol;var i=b.extend(!0,[],a.aoSearchCols);e=0;for(c=
f.length;e<c;e++)d=f[e]._ColReorder_iOrigCol,a.aoSearchCols[d]=i[e],a.abVisCols[d]=f[e].bVisible,a.ColReorder.push(d)}else if(a.order){for(e=0;e<a.order.length;e++)a.order[e][0]=f[a.order[e][0]]._ColReorder_iOrigCol;i=b.extend(!0,[],a.columns);e=0;for(c=f.length;e<c;e++)d=f[e]._ColReorder_iOrigCol,a.columns[d]=i[e],a.ColReorder.push(d)}},_fnMouseListener:function(a,e){var c=this;b(e).on("mousedown.ColReorder",function(a){a.preventDefault();c._fnMouseDown.call(c,a,e)})},_fnMouseDown:function(a,e){var c=
this,d=b(a.target).closest("th, td").offset(),f=parseInt(b(e).attr("data-column-index"),10);f!==r&&(this.s.mouse.startX=a.pageX,this.s.mouse.startY=a.pageY,this.s.mouse.offsetX=a.pageX-d.left,this.s.mouse.offsetY=a.pageY-d.top,this.s.mouse.target=this.s.dt.aoColumns[f].nTh,this.s.mouse.targetIndex=f,this.s.mouse.fromIndex=f,this._fnRegions(),b(q).on("mousemove.ColReorder",function(a){c._fnMouseMove.call(c,a)}).on("mouseup.ColReorder",function(a){c._fnMouseUp.call(c,a)}))},_fnMouseMove:function(a){if(null===
this.dom.drag){if(5>Math.pow(Math.pow(a.pageX-this.s.mouse.startX,2)+Math.pow(a.pageY-this.s.mouse.startY,2),0.5))return;this._fnCreateDragNode()}this.dom.drag.css({left:a.pageX-this.s.mouse.offsetX,top:a.pageY-this.s.mouse.offsetY});for(var b=!1,c=this.s.mouse.toIndex,d=1,f=this.s.aoTargets.length;d<f;d++)if(a.pageX<this.s.aoTargets[d-1].x+(this.s.aoTargets[d].x-this.s.aoTargets[d-1].x)/2){this.dom.pointer.css("left",this.s.aoTargets[d-1].x);this.s.mouse.toIndex=this.s.aoTargets[d-1].to;b=!0;break}b||
(this.dom.pointer.css("left",this.s.aoTargets[this.s.aoTargets.length-1].x),this.s.mouse.toIndex=this.s.aoTargets[this.s.aoTargets.length-1].to);this.s.init.bRealtime&&c!==this.s.mouse.toIndex&&(this.s.dt.oInstance.fnColReorder(this.s.mouse.fromIndex,this.s.mouse.toIndex),this.s.mouse.fromIndex=this.s.mouse.toIndex,this._fnRegions())},_fnMouseUp:function(){b(q).off("mousemove.ColReorder mouseup.ColReorder");null!==this.dom.drag&&(this.dom.drag.remove(),this.dom.pointer.remove(),this.dom.drag=null,
this.dom.pointer=null,this.s.dt.oInstance.fnColReorder(this.s.mouse.fromIndex,this.s.mouse.toIndex),this._fnSetColumnIndexes(),(""!==this.s.dt.oScroll.sX||""!==this.s.dt.oScroll.sY)&&this.s.dt.oInstance.fnAdjustColumnSizing(),null!==this.s.dropCallback&&this.s.dropCallback.call(this),this.s.dt.oInstance.oApi._fnSaveState(this.s.dt))},_fnRegions:function(){var a=this.s.dt.aoColumns;this.s.aoTargets.splice(0,this.s.aoTargets.length);this.s.aoTargets.push({x:b(this.s.dt.nTable).offset().left,to:0});
for(var e=0,c=0,d=a.length;c<d;c++)c!=this.s.mouse.fromIndex&&e++,a[c].bVisible&&this.s.aoTargets.push({x:b(a[c].nTh).offset().left+b(a[c].nTh).outerWidth(),to:e});0!==this.s.fixedRight&&this.s.aoTargets.splice(this.s.aoTargets.length-this.s.fixedRight);0!==this.s.fixed&&this.s.aoTargets.splice(0,this.s.fixed)},_fnCreateDragNode:function(){var a=""!==this.s.dt.oScroll.sX||""!==this.s.dt.oScroll.sY,e=this.s.dt.aoColumns[this.s.mouse.targetIndex].nTh,c=e.parentNode,d=c.parentNode,f=d.parentNode,i=b(e).clone();
this.dom.drag=b(f.cloneNode(!1)).addClass("DTCR_clonedTable").append(d.cloneNode(!1).appendChild(c.cloneNode(!1).appendChild(i[0]))).css({position:"absolute",top:0,left:0,width:b(e).outerWidth(),height:b(e).outerHeight()}).appendTo("body");this.dom.pointer=b("<div></div>").addClass("DTCR_pointer").css({position:"absolute",top:a?b("div.dataTables_scroll",this.s.dt.nTableWrapper).offset().top:b(this.s.dt.nTable).offset().top,height:a?b("div.dataTables_scroll",this.s.dt.nTableWrapper).height():b(this.s.dt.nTable).height()}).appendTo("body")},
_fnDestroy:function(){var a,e;a=0;for(e=this.s.dt.aoDrawCallback.length;a<e;a++)if("ColReorder_Pre"===this.s.dt.aoDrawCallback[a].sName){this.s.dt.aoDrawCallback.splice(a,1);break}b(this.s.dt.nTHead).find("*").off(".ColReorder");b.each(this.s.dt.aoColumns,function(a,e){b(e.nTh).removeAttr("data-column-index")});this.s=this.s.dt._colReorder=null},_fnSetColumnIndexes:function(){b.each(this.s.dt.aoColumns,function(a,e){b(e.nTh).attr("data-column-index",a)})}};f.defaults={aiOrder:null,bRealtime:!1,iFixedColumns:0,
iFixedColumnsRight:0,fnReorderCallback:null};f.version="1.1.2";b.fn.dataTable.ColReorder=f;b.fn.DataTable.ColReorder=f;"function"==typeof b.fn.dataTable&&"function"==typeof b.fn.dataTableExt.fnVersionCheck&&b.fn.dataTableExt.fnVersionCheck("1.9.3")?b.fn.dataTableExt.aoFeatures.push({fnInit:function(a){var b=a.oInstance;a._colReorder?b.oApi._fnLog(a,1,"ColReorder attempted to initialise twice. Ignoring second"):(b=a.oInit,new f(a,b.colReorder||b.oColReorder||{}));return null},cFeature:"R",sFeature:"ColReorder"}):
alert("Warning: ColReorder requires DataTables 1.9.3 or greater - www.datatables.net/download");b.fn.dataTable.Api&&(b.fn.dataTable.Api.register("colReorder.reset()",function(){return this.iterator("table",function(a){a._colReorder.fnReset()})}),b.fn.dataTable.Api.register("colReorder.order()",function(a){return a?this.iterator("table",function(b){b._colReorder.fnOrder(a)}):this.context.length?this.context[0]._colReorder.fnOrder():null}));return f};"function"===typeof define&&define.amd?define(["jquery",
"datatables"],n):"object"===typeof exports?n(require("jquery"),require("datatables")):jQuery&&!jQuery.fn.dataTable.ColReorder&&n(jQuery,jQuery.fn.dataTable)})(window,document);
