# Supplementary material for: Individual retrotransposon integrants are differentially controlled by KZFP/KAP1-dependent histone methylation, DNA methylation and TET-mediated hydroxymethylation in naïve embryonic stem cells
Source: Epigenetics Chromatin. 2018 Feb 26;11:7. doi: 10.1186/s13072-018-0177-1 (PMC6389204; doi:10.1186/s13072-018-0177-1)
Supplement: Supplementary file 11 — Additional file 11. Pattern analysis. [file 13072_2018_177_MOESM11_ESM.zip › Patterns analysis/DataTables/extensions/ColVis/css/dataTables.colvis.jqueryui.css]

button.ColVis_Button,
ul.ColVis_collection li {
	padding: 0.5em;
}

ul.ColVis_collection {
	margin: 0;
	padding: 0;
}

ul.ColVis_collection li {
	clear: both;
	display: block;
	text-align: left;
	margin: -1px 0 0 0;
}

ul.ColVis_collection li span {
	display: inline-block;
	padding-left: 0.5em;
	cursor: pointer;
}
