# Supplementary material for: Individual retrotransposon integrants are differentially controlled by KZFP/KAP1-dependent histone methylation, DNA methylation and TET-mediated hydroxymethylation in naïve embryonic stem cells
Source: Epigenetics Chromatin. 2018 Feb 26;11:7. doi: 10.1186/s13072-018-0177-1 (PMC6389204; doi:10.1186/s13072-018-0177-1)
Supplement: Supplementary file 11 — Additional file 11. Pattern analysis. [file 13072_2018_177_MOESM11_ESM.zip › Patterns analysis/DataTables/extensions/ColVis/css/dataTables.colVis.min.css]

div.ColVis{float:right;margin-bottom:1em}button.ColVis_Button,ul.ColVis_collection li{position:relative;float:left;margin-right:3px;padding:5px 8px;border:1px solid #999;cursor:pointer;*cursor:hand;font-size:0.88em;color:black !important;white-space:nowrap;-webkit-border-radius:2px;-moz-border-radius:2px;-ms-border-radius:2px;-o-border-radius:2px;border-radius:2px;-webkit-box-shadow:1px 1px 3px #ccc;-moz-box-shadow:1px 1px 3px #ccc;-ms-box-shadow:1px 1px 3px #ccc;-o-box-shadow:1px 1px 3px #ccc;box-shadow:1px 1px 3px #ccc;background:#ffffff;background:-webkit-linear-gradient(top, #fff 0%, #f3f3f3 89%, #f9f9f9 100%);background:-moz-linear-gradient(top, #fff 0%, #f3f3f3 89%, #f9f9f9 100%);background:-ms-linear-gradient(top, #fff 0%, #f3f3f3 89%, #f9f9f9 100%);background:-o-linear-gradient(top, #fff 0%, #f3f3f3 89%, #f9f9f9 100%);background:linear-gradient(top, #fff 0%, #f3f3f3 89%, #f9f9f9 100%);filter:progid:DXImageTransform.Microsoft.gradient(startColorstr='#ffffff', endColorstr='#f9f9f9',GradientType=0 )}.ColVis_Button:hover,ul.ColVis_collection li:hover{border:1px solid #666;text-decoration:none !important;-webkit-box-shadow:1px 1px 3px #999;-moz-box-shadow:1px 1px 3px #999;-ms-box-shadow:1px 1px 3px #999;-o-box-shadow:1px 1px 3px #999;box-shadow:1px 1px 3px #999;background:#f3f3f3;background:-webkit-linear-gradient(top, #f3f3f3 0%, #e2e2e2 89%, #f4f4f4 100%);background:-moz-linear-gradient(top, #f3f3f3 0%, #e2e2e2 89%, #f4f4f4 100%);background:-ms-linear-gradient(top, #f3f3f3 0%, #e2e2e2 89%, #f4f4f4 100%);background:-o-linear-gradient(top, #f3f3f3 0%, #e2e2e2 89%, #f4f4f4 100%);background:linear-gradient(top, #f3f3f3 0%, #e2e2e2 89%, #f4f4f4 100%);filter:progid:DXImageTransform.Microsoft.gradient(startColorstr='#f3f3f3', endColorstr='#f4f4f4',GradientType=0 )}button.ColVis_Button{height:30px;padding:3px 8px}button.ColVis_Button::-moz-focus-inner{border:none !important;padding:0}button.ColVis_Button:active{outline:none}div.ColVis_collectionBackground{position:fixed;top:0;left:0;height:100%;width:100%;background-color:black;z-index:1100}ul.ColVis_collection{list-style:none;width:150px;padding:8px 8px 4px 8px;margin:0;border:1px solid #ccc;border:1px solid rgba(0,0,0,0.4);background-color:#f3f3f3;background-color:rgba(255,255,255,0.3);overflow:hidden;z-index:2002;-webkit-border-radius:5px;-moz-border-radius:5px;-ms-border-radius:5px;-o-border-radius:5px;border-radius:5px;-webkit-box-shadow:3px 3px 5px rgba(0,0,0,0.3);-moz-box-shadow:3px 3px 5px rgba(0,0,0,0.3);-ms-box-shadow:3px 3px 5px rgba(0,0,0,0.3);-o-box-shadow:3px 3px 5px rgba(0,0,0,0.3);box-shadow:3px 3px 5px rgba(0,0,0,0.3)}ul.ColVis_collection li{position:relative;height:auto;left:0;right:0;padding:0.5em;display:block;float:none;margin-bottom:4px;-webkit-box-shadow:1px 1px 3px #999;-moz-box-shadow:1px 1px 3px #999;-ms-box-shadow:1px 1px 3px #999;-o-box-shadow:1px 1px 3px #999;box-shadow:1px 1px 3px #999}ul.ColVis_collection li{text-align:left}ul.ColVis_collection li.ColVis_Button:hover{border:1px solid #999;background-color:#f0f0f0}ul.ColVis_collection li span{display:inline-block;padding-left:0.5em;cursor:pointer}ul.ColVis_collection li.ColVis_Special{border-color:#555;background:#ededed;background:-webkit-linear-gradient(top, #ededed 0%, #d6d6d6 77%, #e8e8e8 100%);background:-moz-linear-gradient(top, #ededed 0%, #d6d6d6 77%, #e8e8e8 100%);background:-ms-linear-gradient(top, #ededed 0%, #d6d6d6 77%, #e8e8e8 100%);background:-o-linear-gradient(top, #ededed 0%, #d6d6d6 77%, #e8e8e8 100%);background:linear-gradient(to bottom, #ededed 0%, #d6d6d6 77%, #e8e8e8 100%);filter:progid:DXImageTransform.Microsoft.gradient(startColorstr='#ededed', endColorstr='#e8e8e8',GradientType=0 )}ul.ColVis_collection li.ColVis_Special:hover{background:#e2e2e2;background:-webkit-linear-gradient(top, #d0d0d0 0%, #d5d5d5 89%, #e2e2e2 100%);background:-moz-linear-gradient(top, #d0d0d0 0%, #d5d5d5 89%, #e2e2e2 100%);background:-ms-linear-gradient(top, #d0d0d0 0%, #d5d5d5 89%, #e2e2e2 100%);background:-o-linear-gradient(top, #d0d0d0 0%, #d5d5d5 89%, #e2e2e2 100%);background:linear-gradient(top, #d0d0d0 0%, #d5d5d5 89%, #e2e2e2 100%);filter:progid:DXImageTransform.Microsoft.gradient(startColorstr='#f3f3f3', endColorstr='#e2e2e2',GradientType=0 )}span.ColVis_radio{display:inline-block;width:20px}div.ColVis_catcher{position:absolute;z-index:1101}.disabled{color:#999}
