# Supplementary material for: Individual retrotransposon integrants are differentially controlled by KZFP/KAP1-dependent histone methylation, DNA methylation and TET-mediated hydroxymethylation in naïve embryonic stem cells
Source: Epigenetics Chromatin. 2018 Feb 26;11:7. doi: 10.1186/s13072-018-0177-1 (PMC6389204; doi:10.1186/s13072-018-0177-1)
Supplement: Supplementary file 11 — Additional file 11. Pattern analysis. [file 13072_2018_177_MOESM11_ESM.zip › Patterns analysis/DataTables/extensions/ColVis/js/dataTables.colVis.min.js]

/*!
 ColVis 1.1.1
 ©2010-2014 SpryMedia Ltd - datatables.net/license
*/
(function(j,i,k){j=function(d){var e=function(a,b){(!this.CLASS||"ColVis"!=this.CLASS)&&alert("Warning: ColVis must be initialised with the keyword 'new'");"undefined"==typeof b&&(b={});d.fn.dataTable.camelToHungarian&&d.fn.dataTable.camelToHungarian(e.defaults,b);this.s={dt:null,oInit:b,hidden:!0,abOriginal:[]};this.dom={wrapper:null,button:null,collection:null,background:null,catcher:null,buttons:[],groupButtons:[],restore:null};e.aInstances.push(this);this.s.dt=d.fn.dataTable.Api?(new d.fn.dataTable.Api(a)).settings()[0]:
a;this._fnConstruct(b);return this};e.prototype={button:function(){return this.dom.wrapper},fnRebuild:function(){this.rebuild()},rebuild:function(){for(var a=this.dom.buttons.length-1;0<=a;a--)this.dom.collection.removeChild(this.dom.buttons[a]);this.dom.buttons.splice(0,this.dom.buttons.length);this.dom.restore&&this.dom.restore.parentNode(this.dom.restore);this._fnAddGroups();this._fnAddButtons();this._fnDrawCallback()},_fnConstruct:function(a){this._fnApplyCustomisation(a);var b=this,c,f;this.dom.wrapper=
i.createElement("div");this.dom.wrapper.className="ColVis";this.dom.button=d("<button />",{"class":!this.s.dt.bJUI?"ColVis_Button ColVis_MasterButton":"ColVis_Button ColVis_MasterButton ui-button ui-state-default"}).append("<span>"+this.s.buttonText+"</span>").bind("mouseover"==this.s.activate?"mouseover":"click",function(a){a.preventDefault();b._fnCollectionShow()}).appendTo(this.dom.wrapper)[0];this.dom.catcher=this._fnDomCatcher();this.dom.collection=this._fnDomCollection();this.dom.background=
this._fnDomBackground();this._fnAddGroups();this._fnAddButtons();c=0;for(f=this.s.dt.aoColumns.length;c<f;c++)this.s.abOriginal.push(this.s.dt.aoColumns[c].bVisible);this.s.dt.aoDrawCallback.push({fn:function(){b._fnDrawCallback.call(b)},sName:"ColVis"});d(this.s.dt.oInstance).bind("column-reorder",function(a,d,e){c=0;for(f=b.s.aiExclude.length;c<f;c++)b.s.aiExclude[c]=e.aiInvertMapping[b.s.aiExclude[c]];a=b.s.abOriginal.splice(e.iFrom,1)[0];b.s.abOriginal.splice(e.iTo,0,a);b.fnRebuild()});this._fnDrawCallback()},
_fnApplyCustomisation:function(a){d.extend(!0,this.s,e.defaults,a);!this.s.showAll&&this.s.bShowAll&&(this.s.showAll=this.s.sShowAll);!this.s.restore&&this.s.bRestore&&(this.s.restore=this.s.sRestore);var a=this.s.groups,b=this.s.aoGroups;if(a)for(var c=0,f=a.length;c<f;c++)if(a[c].title&&(b[c].sTitle=a[c].title),a[c].columns)b[c].aiColumns=a[c].columns},_fnDrawCallback:function(){for(var a=this.s.dt.aoColumns,b=this.dom.buttons,c=this.s.aoGroups,f,g=0,h=b.length;g<h;g++)f=b[g],f.__columnIdx!==k&&
d("input",f).prop("checked",a[f.__columnIdx].bVisible);b=0;for(f=c.length;b<f;b++){a:{for(var g=c[b].aiColumns,h=0,e=g.length;h<e;h++)if(!1===a[g[h]].bVisible){g=!1;break a}g=!0}if(g)d("input",this.dom.groupButtons[b]).prop("checked",!0),d("input",this.dom.groupButtons[b]).prop("indeterminate",!1);else{a:{g=c[b].aiColumns;h=0;for(e=g.length;h<e;h++)if(!0===a[g[h]].bVisible){g=!1;break a}g=!0}g?(d("input",this.dom.groupButtons[b]).prop("checked",!1),d("input",this.dom.groupButtons[b]).prop("indeterminate",
!1)):d("input",this.dom.groupButtons[b]).prop("indeterminate",!0)}}},_fnAddGroups:function(){var a;if("undefined"!=typeof this.s.aoGroups)for(var b=0,c=this.s.aoGroups.length;b<c;b++)a=this._fnDomGroupButton(b),this.dom.groupButtons.push(a),this.dom.buttons.push(a),this.dom.collection.appendChild(a)},_fnAddButtons:function(){var a,b=this.s.dt.aoColumns;if(-1===d.inArray("all",this.s.aiExclude))for(var c=0,f=b.length;c<f;c++)-1===d.inArray(c,this.s.aiExclude)&&(a=this._fnDomColumnButton(c),a.__columnIdx=
c,this.dom.buttons.push(a));"alpha"===this.s.order&&this.dom.buttons.sort(function(a,c){var d=b[a.__columnIdx].sTitle,f=b[c.__columnIdx].sTitle;return d===f?0:d<f?-1:1});this.s.restore&&(a=this._fnDomRestoreButton(),a.className+=" ColVis_Restore",this.dom.buttons.push(a));this.s.showAll&&(a=this._fnDomShowXButton(this.s.showAll,!0),a.className+=" ColVis_ShowAll",this.dom.buttons.push(a));this.s.showNone&&(a=this._fnDomShowXButton(this.s.showNone,!1),a.className+=" ColVis_ShowNone",this.dom.buttons.push(a));
d(this.dom.collection).append(this.dom.buttons)},_fnDomRestoreButton:function(){var a=this;return d('<li class="ColVis_Special '+(this.s.dt.bJUI?"ui-button ui-state-default":"")+'">'+this.s.restore+"</li>").click(function(){for(var b=0,c=a.s.abOriginal.length;b<c;b++)a.s.dt.oInstance.fnSetColumnVis(b,a.s.abOriginal[b],!1);a._fnAdjustOpenRows();a.s.dt.oInstance.fnAdjustColumnSizing(!1);a.s.dt.oInstance.fnDraw(!1)})[0]},_fnDomShowXButton:function(a,b){var c=this;return d('<li class="ColVis_Special '+
(this.s.dt.bJUI?"ui-button ui-state-default":"")+'">'+a+"</li>").click(function(){for(var a=0,d=c.s.abOriginal.length;a<d;a++)-1===c.s.aiExclude.indexOf(a)&&c.s.dt.oInstance.fnSetColumnVis(a,b,!1);c._fnAdjustOpenRows();c.s.dt.oInstance.fnAdjustColumnSizing(!1);c.s.dt.oInstance.fnDraw(!1)})[0]},_fnDomGroupButton:function(a){var b=this,c=this.s.aoGroups[a];return d('<li class="ColVis_Special '+(this.s.dt.bJUI?"ui-button ui-state-default":"")+'"><label><input type="checkbox" /><span>'+c.sTitle+"</span></label></li>").click(function(a){var g=
!d("input",this).is(":checked");"li"!==a.target.nodeName.toLowerCase()&&(g=!g);for(a=0;a<c.aiColumns.length;a++)b.s.dt.oInstance.fnSetColumnVis(c.aiColumns[a],g)})[0]},_fnDomColumnButton:function(a){var b=this,c=this.s.dt.aoColumns[a],f=this.s.dt,c=null===this.s.fnLabel?c.sTitle:this.s.fnLabel(a,c.sTitle,c.nTh);return d("<li "+(f.bJUI?'class="ui-button ui-state-default"':"")+'><label><input type="checkbox" /><span>'+c+"</span></label></li>").click(function(c){var e=!d("input",this).is(":checked");
"li"!==c.target.nodeName.toLowerCase()&&(e=!e);var i=d.fn.dataTableExt.iApiIndex;d.fn.dataTableExt.iApiIndex=b._fnDataTablesApiIndex.call(b);f.oFeatures.bServerSide?(b.s.dt.oInstance.fnSetColumnVis(a,e,!1),b.s.dt.oInstance.fnAdjustColumnSizing(!1),(""!==f.oScroll.sX||""!==f.oScroll.sY)&&b.s.dt.oInstance.oApi._fnScrollDraw(b.s.dt),b._fnDrawCallback()):b.s.dt.oInstance.fnSetColumnVis(a,e);d.fn.dataTableExt.iApiIndex=i;"input"===c.target.nodeName.toLowerCase()&&null!==b.s.fnStateChange&&b.s.fnStateChange.call(b,
a,e)})[0]},_fnDataTablesApiIndex:function(){for(var a=0,b=this.s.dt.oInstance.length;a<b;a++)if(this.s.dt.oInstance[a]==this.s.dt.nTable)return a;return 0},_fnDomCollection:function(){return d("<ul />",{"class":!this.s.dt.bJUI?"ColVis_collection":"ColVis_collection ui-buttonset ui-buttonset-multi"}).css({display:"none",opacity:0,position:!this.s.bCssPosition?"absolute":""})[0]},_fnDomCatcher:function(){var a=this,b=i.createElement("div");b.className="ColVis_catcher";d(b).click(function(){a._fnCollectionHide.call(a,
null,null)});return b},_fnDomBackground:function(){var a=this,b=d("<div></div>").addClass("ColVis_collectionBackground").css("opacity",0).click(function(){a._fnCollectionHide.call(a,null,null)});"mouseover"==this.s.activate&&b.mouseover(function(){a.s.overcollection=!1;a._fnCollectionHide.call(a,null,null)});return b[0]},_fnCollectionShow:function(){var a=this,b;b=d(this.dom.button).offset();var c=this.dom.collection,f=this.dom.background,e=parseInt(b.left,10),h=parseInt(b.top+d(this.dom.button).outerHeight(),
10);this.s.bCssPosition||(c.style.top=h+"px",c.style.left=e+"px");d(c).css({display:"block",opacity:0});f.style.bottom="0px";f.style.right="0px";h=this.dom.catcher.style;h.height=d(this.dom.button).outerHeight()+"px";h.width=d(this.dom.button).outerWidth()+"px";h.top=b.top+"px";h.left=e+"px";i.body.appendChild(f);i.body.appendChild(c);i.body.appendChild(this.dom.catcher);d(c).animate({opacity:1},a.s.iOverlayFade);d(f).animate({opacity:0.1},a.s.iOverlayFade,"linear",function(){d.browser&&(d.browser.msie&&
d.browser.version=="6.0")&&a._fnDrawCallback()});this.s.bCssPosition||(b="left"==this.s.sAlign?e:e-d(c).outerWidth()+d(this.dom.button).outerWidth(),c.style.left=b+"px",f=d(c).outerWidth(),d(c).outerHeight(),e=d(i).width(),b+f>e&&(c.style.left=e-f+"px"));this.s.hidden=!1},_fnCollectionHide:function(){var a=this;!this.s.hidden&&null!==this.dom.collection&&(this.s.hidden=!0,d(this.dom.collection).animate({opacity:0},a.s.iOverlayFade,function(){this.style.display="none"}),d(this.dom.background).animate({opacity:0},
a.s.iOverlayFade,function(){i.body.removeChild(a.dom.background);i.body.removeChild(a.dom.catcher)}))},_fnAdjustOpenRows:function(){for(var a=this.s.dt.aoOpenRows,b=this.s.dt.oApi._fnVisbleColumns(this.s.dt),c=0,d=a.length;c<d;c++)a[c].nTr.getElementsByTagName("td")[0].colSpan=b}};e.fnRebuild=function(a){var b=null;"undefined"!=typeof a&&(b=a.fnSettings().nTable);for(var c=0,d=e.aInstances.length;c<d;c++)("undefined"==typeof a||b==e.aInstances[c].s.dt.nTable)&&e.aInstances[c].fnRebuild()};e.defaults=
{active:"click",buttonText:"Show / hide columns",aiExclude:[],bRestore:!1,sRestore:"Restore original",bShowAll:!1,sShowAll:"Show All",sAlign:"left",fnStateChange:null,iOverlayFade:500,fnLabel:null,bCssPosition:!1,aoGroups:[],order:"column"};e.aInstances=[];e.prototype.CLASS="ColVis";e.VERSION="1.1.1";e.prototype.VERSION=e.VERSION;"function"==typeof d.fn.dataTable&&"function"==typeof d.fn.dataTableExt.fnVersionCheck&&d.fn.dataTableExt.fnVersionCheck("1.7.0")?d.fn.dataTableExt.aoFeatures.push({fnInit:function(a){var b=
a.oInit;return(new e(a,b.colVis||b.oColVis||{})).button()},cFeature:"C",sFeature:"ColVis"}):alert("Warning: ColVis requires DataTables 1.7 or greater - www.datatables.net/download");d.fn.dataTable.ColVis=e;return d.fn.DataTable.ColVis=e};"function"===typeof define&&define.amd?define(["jquery","datatables"],j):"object"===typeof exports?j(require("jquery"),require("datatables")):jQuery&&!jQuery.fn.dataTable.ColVis&&j(jQuery,jQuery.fn.dataTable)})(window,document);
