# Supplementary material for: Individual retrotransposon integrants are differentially controlled by KZFP/KAP1-dependent histone methylation, DNA methylation and TET-mediated hydroxymethylation in naïve embryonic stem cells
Source: Epigenetics Chromatin. 2018 Feb 26;11:7. doi: 10.1186/s13072-018-0177-1 (PMC6389204; doi:10.1186/s13072-018-0177-1)
Supplement: Supplementary file 11 — Additional file 11. Pattern analysis. [file 13072_2018_177_MOESM11_ESM.zip › Patterns analysis/DataTables/extensions/FixedColumns/css/dataTables.fixedColumns.css]

/* Block out what is behind the fixed column's header and footer */
table.DTFC_Cloned thead,
table.DTFC_Cloned tfoot {
	background-color: white;
}

/* Block out the gap above the scrollbar on the right, when there is a fixed
 * right column
 */
div.DTFC_Blocker {
	background-color: white;
}

div.DTFC_LeftWrapper table.dataTable,
div.DTFC_RightWrapper table.dataTable {
	margin-bottom: 0;
}

div.DTFC_LeftWrapper table.dataTable.no-footer,
div.DTFC_RightWrapper table.dataTable.no-footer {
	border-bottom: none;
}
